# Supplementary material for: Clustering of transcriptional profiles identifies changes to insulin signaling as an early event in a mouse model of Alzheimer’s disease
Source: BMC Genomics. 2013 Nov 25;14:831. doi: 10.1186/1471-2164-14-831 (PMC3907022; doi:10.1186/1471-2164-14-831)
Supplement: Additional file 1: Table S1 — Differentially expressed genes comparing 4 months with 6 months samples. [file 1471-2164-14-831-S1.xlsx]

## Sheet: 6 months vs 4 months
Supplemental table 1
test_id	gene_id	gene	Fold change	locus	sample_1	sample_2	status	value_1	value_2	log2(fold_change)	test_stat	p_value	q_value	significant
ENSMUSG00000078169	ENSMUSG00000078169	Gm16499	-	6:53765459-53770824	4mADWT	6mADWT	OK	8.33771	0	-1.79769e+308	-1.79769e+308	0.000523056	0.0270706	yes
ENSMUSG00000088272	ENSMUSG00000088272	mmu-mir-2133-2	4.35704	17:39984070-39984165	4mADWT	6mADWT	OK	1570.26	6841.67	2.12335	-3.95496	7.65475e-05	0.00624129	yes
ENSMUSG00000014503	ENSMUSG00000014503	Pkd2l2	3.83573	18:34569076-34666477	4mADWT	6mADWT	OK	0.452167	1.73438	1.9395	-3.44116	0.000579215	0.0286507	yes
ENSMUSG00000039221	ENSMUSG00000039221	Rpl22l1	3.20541	3:28704432-28706337	4mADWT	6mADWT	OK	5.74674	18.4207	1.68051	-4.73234	2.21944e-06	0.000375926	yes
ENSMUSG00000056071	ENSMUSG00000056071	S100a9	3.17824	3:90496553-90499643	4mADWT	6mADWT	OK	1.97901	6.28977	1.66823	-3.26688	0.00108738	0.0445268	yes
ENSMUSG00000067744	ENSMUSG00000067744	AC124821.1	3.06233	1:71756275-71756629	4mADWT	6mADWT	OK	6.28766	19.2549	1.61463	-3.94773	7.88958e-05	0.00628746	yes
ENSMUSG00000084235	ENSMUSG00000084235	AC121548.2	2.92632	5:21992302-22056247	4mADWT	6mADWT	OK	50.117	146.659	1.54909	-7.78706	6.88338e-15	3.84747e-11	yes
ENSMUSG00000068629	ENSMUSG00000068629	AC099599.1	2.85353	7:91983048-91983390	4mADWT	6mADWT	OK	6.54358	18.6723	1.51275	-3.62588	0.00028798	0.0175056	yes
ENSMUSG00000058600	ENSMUSG00000058600	Rpl30	2.61886	15:34370259-34373395	4mADWT	6mADWT	OK	13.9933	36.6466	1.38894	-7.2894	3.11307e-13	6.96019e-10	yes
ENSMUSG00000036305	ENSMUSG00000036305	AC123870.1	2.48514	15:102465412-102465771	4mADWT	6mADWT	OK	213.527	530.644	1.31333	-5.30107	1.15125e-07	4.15155e-05	yes
ENSMUSG00000027835	ENSMUSG00000027835	Pdcd10	2.27982	3:75320411-75360778	4mADWT	6mADWT	OK	5.87917	13.4035	1.18892	-4.8235	1.4106e-06	0.000272901	yes
ENSMUSG00000086429	ENSMUSG00000086429	Gt(ROSA)26Sor	2.21448	6:112964404-113145378	4mADWT	6mADWT	OK	5.30172	11.7405	1.14697	-4.64925	3.33145e-06	0.000524539	yes
ENSMUSG00000072528	ENSMUSG00000072528	AC122848.1	2.18991	18:42362003-42421781	4mADWT	6mADWT	OK	8.35839	18.304	1.13087	-3.56769	0.000360141	0.0206659	yes
ENSMUSG00000037894	ENSMUSG00000037894	H2afz	2.16398	3:137527450-137529884	4mADWT	6mADWT	OK	15.7552	34.094	1.11369	-6.49207	8.46669e-11	6.79963e-08	yes
ENSMUSG00000081281	ENSMUSG00000081281	RP23-100G16.3	2.12725	X:34208211-34209008	4mADWT	6mADWT	OK	12.5797	26.7603	1.08899	-4.79419	1.6333e-06	0.000292658	yes
ENSMUSG00000074553	ENSMUSG00000074553	AC154698.2	2.0755	14:40819448-40820143	4mADWT	6mADWT	OK	9.96575	20.6839	1.05346	-4.07991	4.50524e-05	0.0042169	yes
ENSMUSG00000042043	ENSMUSG00000042043	Tbca	2.07386	13:95558897-95612852	4mADWT	6mADWT	OK	14.3234	29.7047	1.05232	-3.96275	7.40924e-05	0.00618118	yes
ENSMUSG00000047215	ENSMUSG00000047215	Rpl9	2.03531	5:65779602-65782682	4mADWT	6mADWT	OK	3.73931	7.61066	1.02525	-3.56048	0.000370177	0.0211133	yes
ENSMUSG00000067058	ENSMUSG00000067058	AC137107.1	2.01573	5:106128987-106261455	4mADWT	6mADWT	OK	24.9025	50.1965	1.0113	-4.03003	5.57703e-05	0.00494807	yes
ENSMUSG00000035202	ENSMUSG00000035202	Lars2	1.9944	9:123276053-123371780	4mADWT	6mADWT	OK	12.1464	24.2248	0.995958	-6.44138	1.18392e-10	7.78535e-08	yes
ENSMUSG00000073940	ENSMUSG00000073940	Hbb-b1	1.9638	7:110961037-110962510	4mADWT	6mADWT	OK	28.8372	56.6304	0.973646	-5.02667	4.99082e-07	0.000121288	yes
ENSMUSG00000003062	ENSMUSG00000003062	Stard3nl	1.95807	13:19449545-19487664	4mADWT	6mADWT	OK	13.6194	26.6678	0.969436	-5.11617	3.118e-07	8.81289e-05	yes
ENSMUSG00000061468	ENSMUSG00000061468	AC118010.1	1.90532	5:23606422-23666603	4mADWT	6mADWT	OK	91.9206	175.138	0.930033	-5.04298	4.58342e-07	0.00011645	yes
ENSMUSG00000079641	ENSMUSG00000079641	Rpl39	1.87189	X:34622514-34625397	4mADWT	6mADWT	OK	14.8648	27.8252	0.904494	-3.79026	0.00015049	0.0105145	yes
ENSMUSG00000066491	ENSMUSG00000066491	RP23-129H12.1	1.86099	12:57474485-57625140	4mADWT	6mADWT	OK	101.059	188.069	0.896072	-4.10558	4.03299e-05	0.00401984	yes
ENSMUSG00000026154	ENSMUSG00000026154	1110058L19Rik	1.84256	1:24002777-24012495	4mADWT	6mADWT	OK	11.1813	20.6022	0.881714	-3.49961	0.000465931	0.0249217	yes
ENSMUSG00000060019	ENSMUSG00000060019	AC132132.1	1.83779	8:109096905-109097250	4mADWT	6mADWT	OK	151.988	279.323	0.877972	-5.21529	1.83528e-07	6.0343e-05	yes
ENSMUSG00000020423	ENSMUSG00000020423	Btg2	1.81981	1:135971746-135975697	4mADWT	6mADWT	OK	4.51914	8.22399	0.863789	-4.11972	3.79333e-05	0.00389042	yes
ENSMUSG00000057236	ENSMUSG00000057236	Rbbp4	1.79346	4:128964860-129012614	4mADWT	6mADWT	OK	26.7786	48.0264	0.842749	-7.52694	5.19584e-14	1.45211e-10	yes
ENSMUSG00000079734	ENSMUSG00000079734	Tmem181b-ps	1.78974	17:6437673-6448893	4mADWT	6mADWT	OK	8.07049	14.444	0.839746	-4.54235	5.56295e-06	0.000767756	yes
ENSMUSG00000062270	ENSMUSG00000062270	Morf4l1	1.74687	9:89986508-90009417	4mADWT	6mADWT	OK	27.0696	47.2871	0.804772	-5.13439	2.83067e-07	8.55245e-05	yes
ENSMUSG00000032314	ENSMUSG00000032314	Etfa	1.7451	9:55302314-55360050	4mADWT	6mADWT	OK	10.4	18.149	0.803306	-5.37454	7.6778e-08	2.86101e-05	yes
ENSMUSG00000027170	ENSMUSG00000027170	Eif3m	1.73055	2:104707961-104858061	4mADWT	6mADWT	OK	7.12151	12.3241	0.791227	-4.62575	3.7324e-06	0.000579507	yes
ENSMUSG00000083619	ENSMUSG00000083619	RP23-67E6.6	1.73054	2:177244979-177245552	4mADWT	6mADWT	OK	19.5701	33.8669	0.791224	-3.43244	0.000598177	0.0292565	yes
ENSMUSG00000044408	ENSMUSG00000044408	1110002B05Rik	1.72614	12:55746360-55757559	4mADWT	6mADWT	OK	11.4556	19.774	0.787553	-3.96359	7.38316e-05	0.00618118	yes
ENSMUSG00000069899	ENSMUSG00000069899	RP23-29H5.3	1.72517	11:45864855-45865823	4mADWT	6mADWT	OK	8.19579	14.1391	0.786737	-3.43074	0.000601932	0.0292565	yes
ENSMUSG00000083610	ENSMUSG00000083610	AC110164.3	1.71875	3:135148574-135234368	4mADWT	6mADWT	OK	24.2031	41.599	0.781357	-3.51264	0.000443679	0.0240359	yes
ENSMUSG00000016252	ENSMUSG00000016252	Atp5e	1.69439	2:174286572-174289606	4mADWT	6mADWT	OK	110.225	186.764	0.760762	-4.54915	5.38626e-06	0.000752663	yes
ENSMUSG00000026064	ENSMUSG00000026064	Ptp4a1	1.6684	1:30997147-31006615	4mADWT	6mADWT	OK	8.36792	13.961	0.738465	-3.83369	0.000126236	0.00923696	yes
ENSMUSG00000068262	ENSMUSG00000068262	AC158626.3	1.64446	6:87714986-87716198	4mADWT	6mADWT	OK	18.096	29.758	0.717611	-3.89823	9.69e-05	0.00731922	yes
ENSMUSG00000020528	ENSMUSG00000020528	Prpsap2	1.63057	11:61543155-61575564	4mADWT	6mADWT	OK	5.51023	8.98481	0.705375	-3.46178	0.000536613	0.0275657	yes
ENSMUSG00000079729	ENSMUSG00000079729	Tmem181b-ps	1.62629	17:6814820-6826226	4mADWT	6mADWT	OK	7.27826	11.8365	0.701582	-3.67495	0.000237896	0.0151968	yes
ENSMUSG00000071014	ENSMUSG00000071014	Ndufb6	1.61081	4:40206633-40226454	4mADWT	6mADWT	OK	43.5842	70.206	0.687787	-3.96065	7.47454e-05	0.00618947	yes
ENSMUSG00000024425	ENSMUSG00000024425	Ndfip1	1.59476	18:38578590-38624841	4mADWT	6mADWT	OK	195.912	312.433	0.673341	-4.97728	6.44837e-07	0.000144173	yes
ENSMUSG00000074129	ENSMUSG00000074129	Rpl13a	1.5865	7:52380927-52391802	4mADWT	6mADWT	OK	123.624	196.129	0.665845	-6.88329	5.84888e-12	7.26496e-09	yes
ENSMUSG00000024759	ENSMUSG00000024759	Atl3	1.57698	19:7568970-7611090	4mADWT	6mADWT	OK	5.27588	8.31993	0.65716	-3.6681	0.000244359	0.0155209	yes
ENSMUSG00000066270	ENSMUSG00000066270	RP23-162D3.1	1.56502	9:118515807-118835387	4mADWT	6mADWT	OK	78.8091	123.337	0.646177	-3.25967	0.00111543	0.0448538	yes
ENSMUSG00000080859	ENSMUSG00000080859	RP23-232D1.4	1.55784	2:105376236-105744721	4mADWT	6mADWT	OK	57.9868	90.334	0.639544	-3.76323	0.000167731	0.0116464	yes
ENSMUSG00000058443	ENSMUSG00000058443	AC160997.1	1.55527	9:50152401-50153046	4mADWT	6mADWT	OK	58.0209	90.2383	0.637167	-3.75516	0.000173228	0.0118209	yes
ENSMUSG00000047368	ENSMUSG00000047368	Fam108b	1.54763	19:21727798-21760127	4mADWT	6mADWT	OK	9.93751	15.3796	0.630065	-3.551	0.000383768	0.0214507	yes
ENSMUSG00000058838	ENSMUSG00000058838	AC146299.1	1.53744	9:83283899-83334734	4mADWT	6mADWT	OK	119.435	183.624	0.620532	-3.98349	6.79115e-05	0.00579528	yes
ENSMUSG00000028367	ENSMUSG00000028367	Txn1	1.53353	4:57956244-57969283	4mADWT	6mADWT	OK	22.4518	34.4305	0.616854	-3.37146	0.000747703	0.0348274	yes
ENSMUSG00000031197	ENSMUSG00000031197	Vbp1	1.53004	X:72759637-72780281	4mADWT	6mADWT	OK	29.035	44.4246	0.613566	-4.21804	2.46436e-05	0.00278273	yes
ENSMUSG00000021250	ENSMUSG00000021250	Fos	1.52121	12:86814839-86818223	4mADWT	6mADWT	OK	11.763	17.8939	0.605215	-3.93141	8.44495e-05	0.00646617	yes
ENSMUSG00000087490	ENSMUSG00000087490	AC107641.2	1.50268	7:69075022-69127244	4mADWT	6mADWT	OK	5.55184	8.34263	0.587537	-6.34335	2.24817e-10	1.39624e-07	yes
ENSMUSG00000025351	ENSMUSG00000025351	Cd63	1.49286	10:128345974-128349872	4mADWT	6mADWT	OK	7.10765	10.6107	0.578082	-4.13321	3.57725e-05	0.00377265	yes
ENSMUSG00000086503	ENSMUSG00000086503	Xist	1.47669	X:100626855-100680296	4mADWT	6mADWT	OK	69.7233	102.96	0.562366	-4.77602	1.788e-06	0.000312313	yes
ENSMUSG00000006262	ENSMUSG00000006262	Mobkl1a	1.47413	5:89149879-89191083	4mADWT	6mADWT	OK	5.04146	7.43175	0.559862	-4.53374	5.79493e-06	0.000790019	yes
ENSMUSG00000029279	ENSMUSG00000029279	Brdt	1.47289	5:107760177-107816077	4mADWT	6mADWT	OK	4.19407	6.1774	0.558647	-3.31088	0.000930032	0.0407756	yes
ENSMUSG00000030237	ENSMUSG00000030237	Slco1a4	1.47235	6:141753960-141794041	4mADWT	6mADWT	OK	11.2313	16.5364	0.558118	-3.45516	0.000549969	0.0276942	yes
ENSMUSG00000033186	ENSMUSG00000033186	2410129H14Rik	1.47186	14:99434691-99445299	4mADWT	6mADWT	OK	26.4539	38.9363	0.557638	-3.29588	0.00098115	0.0417713	yes
ENSMUSG00000021290	ENSMUSG00000021290	2010107E04Rik	1.47121	12:113199586-113205188	4mADWT	6mADWT	OK	132.392	194.777	0.557002	-3.24945	0.00115629	0.0463304	yes
ENSMUSG00000043991	ENSMUSG00000043991	Pura	1.46279	18:36440750-36461175	4mADWT	6mADWT	OK	15.3327	22.4285	0.548722	-4.04372	5.26088e-05	0.00470491	yes
ENSMUSG00000019894	ENSMUSG00000019894	Slc6a15	1.46068	10:102830476-102882011	4mADWT	6mADWT	OK	12.5636	18.3515	0.546641	-3.46961	0.000521208	0.0270706	yes
ENSMUSG00000024614	ENSMUSG00000024614	Tmx3	1.44896	18:90679545-90712659	4mADWT	6mADWT	OK	15.0545	21.8134	0.535021	-3.61713	0.000297883	0.0179034	yes
ENSMUSG00000024750	ENSMUSG00000024750	Zfand5	1.44238	19:21346767-21356779	4mADWT	6mADWT	OK	44.6446	64.3945	0.528453	-4.10385	4.06336e-05	0.00401984	yes
ENSMUSG00000021775	ENSMUSG00000021775	Nr1d2	1.44014	14:19036567-19071641	4mADWT	6mADWT	OK	26.4877	38.146	0.52621	-4.79224	1.64929e-06	0.000292658	yes
ENSMUSG00000028945	ENSMUSG00000028945	Rheb	1.43738	5:24308640-24348442	4mADWT	6mADWT	OK	58.4735	84.0487	0.523442	-7.06317	1.62759e-12	2.27435e-09	yes
ENSMUSG00000028403	ENSMUSG00000028403	Zdhhc21	1.43235	4:82444641-82505862	4mADWT	6mADWT	OK	6.7867	9.72095	0.518389	-3.26275	0.00110335	0.0445285	yes
ENSMUSG00000024712	ENSMUSG00000024712	Rfk	1.43108	19:17468532-17475839	4mADWT	6mADWT	OK	26.7985	38.3508	0.517105	-5.12	3.05535e-07	8.81289e-05	yes
ENSMUSG00000032959	ENSMUSG00000032959	Pebp1	1.42942	5:117732659-117737634	4mADWT	6mADWT	OK	110.814	158.4	0.515433	-3.70796	0.000208939	0.0137627	yes
ENSMUSG00000033793	ENSMUSG00000033793	Atp6v1h	1.42675	1:5073232-5152526	4mADWT	6mADWT	OK	60.6245	86.4961	0.512733	-3.6487	0.000263573	0.0165533	yes
ENSMUSG00000035242	ENSMUSG00000035242	Oaz1	1.42034	10:80289400-80292035	4mADWT	6mADWT	OK	50.0129	71.0353	0.506234	-3.22213	0.00127243	0.0493906	yes
ENSMUSG00000028986	ENSMUSG00000028986	Klhl7	1.40995	5:23606422-23666603	4mADWT	6mADWT	OK	26.1252	36.8353	0.495644	-3.39321	0.000690776	0.0330008	yes
ENSMUSG00000031007	ENSMUSG00000031007	Atp6ap2	1.3964	X:12164926-12194175	4mADWT	6mADWT	OK	84.5381	118.049	0.481714	-3.55393	0.000379514	0.0213195	yes
ENSMUSG00000061904	ENSMUSG00000061904	Slc25a3	1.39204	10:90579537-90586712	4mADWT	6mADWT	OK	191.199	266.156	0.477197	-3.5262	0.000421568	0.0231015	yes
ENSMUSG00000055373	ENSMUSG00000055373	Fut9	1.38906	4:25536478-25727391	4mADWT	6mADWT	OK	9.36902	13.0142	0.474114	-3.43192	0.000599327	0.0292565	yes
ENSMUSG00000026341	ENSMUSG00000026341	Actr3	1.38559	1:127289485-127332082	4mADWT	6mADWT	OK	32.326	44.7905	0.470497	-3.23867	0.00120089	0.0476055	yes
ENSMUSG00000029059	ENSMUSG00000029059	2810405K02Rik	1.38308	4:154230308-154273244	4mADWT	6mADWT	OK	50.9585	70.4798	0.467888	-4.93502	8.01423e-07	0.00017229	yes
ENSMUSG00000032913	ENSMUSG00000032913	Lrig2	1.38194	3:104257906-104315779	4mADWT	6mADWT	OK	5.58771	7.72187	0.466694	-5.16585	2.39342e-07	7.6446e-05	yes
ENSMUSG00000031969	ENSMUSG00000031969	Acad8	1.37618	9:26781719-26807151	4mADWT	6mADWT	OK	12.7788	17.5859	0.460672	-3.53528	0.000407348	0.0225433	yes
ENSMUSG00000066324	ENSMUSG00000066324	Impad1	1.37259	4:4689630-4720502	4mADWT	6mADWT	OK	20.797	28.5458	0.456902	-3.3014	0.00096203	0.0416842	yes
ENSMUSG00000067365	ENSMUSG00000067365	Tmem128	1.3676	5:38651423-38660861	4mADWT	6mADWT	OK	13.0939	17.9072	0.451647	-3.33258	0.00086045	0.0384759	yes
ENSMUSG00000072966	ENSMUSG00000072966	Gprasp2	1.36559	X:132373572-132379265	4mADWT	6mADWT	OK	74.0094	101.067	0.449527	-4.1844	2.85915e-05	0.00313357	yes
ENSMUSG00000024516	ENSMUSG00000024516	Sec11c	1.36216	18:65857921-65988836	4mADWT	6mADWT	OK	62.7279	85.4454	0.445895	-3.45804	0.000544124	0.027626	yes
ENSMUSG00000019590	ENSMUSG00000019590	Cyb561	1.35542	11:105795015-105814650	4mADWT	6mADWT	OK	22.8026	30.9071	0.438741	-3.51181	0.000445069	0.0240359	yes
ENSMUSG00000024414	ENSMUSG00000024414	Mrpl27	1.343	11:94491080-94521403	4mADWT	6mADWT	OK	22.0452	29.6067	0.42546	-4.75161	2.01802e-06	0.000347068	yes
ENSMUSG00000044991	ENSMUSG00000044991	1110034G24Rik	1.34036	2:132512666-132576791	4mADWT	6mADWT	OK	5.57053	7.46651	0.422619	-3.22865	0.00124378	0.0485573	yes
ENSMUSG00000021737	ENSMUSG00000021737	Psmd6	1.33786	14:14944697-14953498	4mADWT	6mADWT	OK	38.1891	51.0917	0.41993	-3.44578	0.000569409	0.0282908	yes
ENSMUSG00000025921	ENSMUSG00000025921	Rdh10	1.33649	1:16095854-16123815	4mADWT	6mADWT	OK	3.12089	4.17104	0.41845	-3.6389	0.000273803	0.0169107	yes
ENSMUSG00000025979	ENSMUSG00000025979	Mobkl3	1.32591	1:55188074-55211743	4mADWT	6mADWT	OK	22.5167	29.8552	0.406986	-3.3091	0.000935977	0.0408722	yes
ENSMUSG00000008682	ENSMUSG00000008682	Rpl10	1.3202	X:71516150-71518474	4mADWT	6mADWT	OK	16.2173	21.41	0.400752	-4.66671	3.06061e-06	0.000499649	yes
ENSMUSG00000031337	ENSMUSG00000031337	Mtm1	1.31589	X:68468180-68568866	4mADWT	6mADWT	OK	2.94195	3.87127	0.396034	-4.59773	4.27119e-06	0.000636635	yes
ENSMUSG00000044502	ENSMUSG00000044502	Bod1	1.29839	11:31565151-31571899	4mADWT	6mADWT	OK	36.116	46.8928	0.376729	-3.94327	8.03781e-05	0.00628746	yes
ENSMUSG00000024843	ENSMUSG00000024843	Chka	1.28497	19:3767420-3894369	4mADWT	6mADWT	OK	38.681	49.704	0.361738	-3.8244	0.000131089	0.00944428	yes
ENSMUSG00000054766	ENSMUSG00000054766	Set	1.26441	2:29912897-29928097	4mADWT	6mADWT	OK	34.1392	43.1659	0.338462	-6.46837	9.90645e-11	6.99594e-08	yes
ENSMUSG00000055447	ENSMUSG00000055447	Cd47	1.25351	16:49855730-49915123	4mADWT	6mADWT	OK	39.3948	49.3817	0.32597	-4.08258	4.45394e-05	0.0042169	yes
ENSMUSG00000031751	ENSMUSG00000031751	Amfr	1.23323	8:96495487-96536563	4mADWT	6mADWT	OK	53.7348	66.2672	0.302437	-3.53867	0.00040215	0.0223663	yes
ENSMUSG00000005262	ENSMUSG00000005262	Ufd1l	1.20975	16:18812418-18835348	4mADWT	6mADWT	OK	34.127	41.285	0.274705	-5.23424	1.65662e-07	5.61194e-05	yes
ENSMUSG00000027589	ENSMUSG00000027589	Pcmtd2	1.1917	2:181572558-181592166	4mADWT	6mADWT	OK	35.0584	41.7792	0.253024	-3.62574	0.000288132	0.0175056	yes
ENSMUSG00000029686	ENSMUSG00000029686	Cul1	1.17772	6:47403396-47476138	4mADWT	6mADWT	OK	54.6879	64.4072	0.236	-4.26754	1.9764e-05	0.00230148	yes
ENSMUSG00000029291	ENSMUSG00000029291	Rufy3	1.16399	5:88994064-89080415	4mADWT	6mADWT	OK	65.151	75.8351	0.21908	-4.83905	1.30462e-06	0.000260436	yes
ENSMUSG00000042055	ENSMUSG00000042055	Brwd2	1.15843	7:136735376-136779252	4mADWT	6mADWT	OK	15.1372	17.5353	0.212167	-3.36884	0.000754844	0.0350141	yes
ENSMUSG00000021687	ENSMUSG00000021687	Scamp1	1.14775	13:94971264-95055812	4mADWT	6mADWT	OK	65.3119	74.9614	0.198803	-3.35222	0.000801666	0.0366754	yes
ENSMUSG00000022761	ENSMUSG00000022761	Lztr1	1.09813	16:17508780-17526426	4mADWT	6mADWT	OK	61.795	67.8588	0.135046	-3.27283	0.00106478	0.044086	yes
ENSMUSG00000027316	ENSMUSG00000027316	Gfra4	-1.12853	2:130865367-130868824	4mADWT	6mADWT	OK	32.9939	29.2363	-0.174439	3.31085	0.000930118	0.0407756	yes
ENSMUSG00000008035	ENSMUSG00000008035	Mid1ip1	-1.18071	X:10284301-10296816	4mADWT	6mADWT	OK	83.604	70.8084	-0.239652	3.74668	0.000179193	0.0120675	yes
ENSMUSG00000059146	ENSMUSG00000059146	Ntrk3	-1.18217	7:85337247-85723294	4mADWT	6mADWT	OK	27.9417	23.6361	-0.241433	7.20347	5.86864e-13	1.0507e-09	yes
ENSMUSG00000018677	ENSMUSG00000018677	Slc25a39	-1.19346	11:102264298-102269260	4mADWT	6mADWT	OK	42.2378	35.3912	-0.255146	6.4912	8.5155e-11	6.79963e-08	yes
ENSMUSG00000037887	ENSMUSG00000037887	Dusp8	-1.2053	7:149265394-149281748	4mADWT	6mADWT	OK	44.1021	36.59	-0.269397	3.46131	0.000537554	0.0275657	yes
ENSMUSG00000001036	ENSMUSG00000001036	Epn2	-1.21478	11:61330750-61393187	4mADWT	6mADWT	OK	67.6369	55.6784	-0.280691	4.57482	4.76635e-06	0.000683115	yes
ENSMUSG00000037351	ENSMUSG00000037351	Actr1b	-1.21543	1:36756046-36771267	4mADWT	6mADWT	OK	182.44	150.103	-0.281472	3.64082	0.000271771	0.0169057	yes
ENSMUSG00000034730	ENSMUSG00000034730	Bai1	-1.21886	15:74347113-74419653	4mADWT	6mADWT	OK	74.5536	61.1668	-0.28553	3.97879	6.92681e-05	0.00586627	yes
ENSMUSG00000001911	ENSMUSG00000001911	Nfix	-1.22002	8:87223774-87324243	4mADWT	6mADWT	OK	59.4468	48.7263	-0.286899	4.12207	3.75485e-05	0.00388661	yes
ENSMUSG00000022474	ENSMUSG00000022474	Pmm1	-1.23109	15:81781537-81791360	4mADWT	6mADWT	OK	110.181	89.4986	-0.299931	3.67866	0.000234465	0.0151508	yes
ENSMUSG00000071644	ENSMUSG00000071644	Eef1g	-1.23229	19:9041530-9052969	4mADWT	6mADWT	OK	91.849	74.535	-0.301347	4.0508	5.10428e-05	0.00460168	yes
ENSMUSG00000025153	ENSMUSG00000025153	Fasn	-1.24557	11:120667253-120685492	4mADWT	6mADWT	OK	74.9498	60.1732	-0.316804	3.70457	0.000211752	0.0137627	yes
ENSMUSG00000004897	ENSMUSG00000004897	Hdgf	-1.25225	3:87710242-87720054	4mADWT	6mADWT	OK	111.265	88.8516	-0.324523	4.10748	3.99992e-05	0.00401984	yes
ENSMUSG00000026918	ENSMUSG00000026918	Brd3	-1.25357	2:27301098-27363182	4mADWT	6mADWT	OK	17.7036	14.1226	-0.326042	3.21824	0.00128982	0.0498922	yes
ENSMUSG00000029772	ENSMUSG00000029772	Ahcyl2	-1.25866	6:29718442-29862310	4mADWT	6mADWT	OK	92.2647	73.3037	-0.331894	3.85393	0.000116237	0.00872088	yes
ENSMUSG00000027187	ENSMUSG00000027187	Cat	-1.26315	2:103294005-103325317	4mADWT	6mADWT	OK	26.382	20.8858	-0.337029	3.43797	0.000586092	0.0288631	yes
ENSMUSG00000032187	ENSMUSG00000032187	Smarca4	-1.26436	9:21420612-21507810	4mADWT	6mADWT	OK	43.8054	34.6462	-0.338411	5.99178	2.07559e-09	1.15902e-06	yes
ENSMUSG00000050541	ENSMUSG00000050541	Adra1b	-1.26636	11:43588107-43714712	4mADWT	6mADWT	OK	9.19975	7.26473	-0.340686	5.92426	3.13709e-09	1.52476e-06	yes
ENSMUSG00000031201	ENSMUSG00000031201	Brcc3	-1.26779	X:72661966-72701039	4mADWT	6mADWT	OK	26.5138	20.9134	-0.342318	3.28966	0.0010031	0.0424759	yes
ENSMUSG00000029030	ENSMUSG00000029030	Tprgl	-1.26975	4:153516480-153541529	4mADWT	6mADWT	OK	128.739	101.389	-0.344548	3.82035	0.000133264	0.0094889	yes
ENSMUSG00000030122	ENSMUSG00000030122	Ptms	-1.26984	6:124863698-124875862	4mADWT	6mADWT	OK	356.445	280.7	-0.344647	3.26357	0.00110019	0.0445285	yes
ENSMUSG00000020451	ENSMUSG00000020451	Limk2	-1.27215	11:3243385-3309238	4mADWT	6mADWT	OK	82.9554	65.2086	-0.347273	3.29915	0.000969782	0.0417713	yes
ENSMUSG00000028960	ENSMUSG00000028960	Ube4b	-1.28084	4:148702524-148800858	4mADWT	6mADWT	OK	51.5771	40.2683	-0.357087	3.23325	0.00122389	0.0480067	yes
ENSMUSG00000019828	ENSMUSG00000019828	Grm1	-1.28476	10:10405856-10802154	4mADWT	6mADWT	OK	29.0212	22.5888	-0.361496	4.66515	3.08398e-06	0.000499649	yes
ENSMUSG00000008305	ENSMUSG00000008305	Tle1	-1.28613	4:71778838-71861927	4mADWT	6mADWT	OK	20.9754	16.3089	-0.36304	3.6404	0.00027221	0.0169057	yes
ENSMUSG00000029439	ENSMUSG00000029439	Sfrs8	-1.28881	5:130007105-130077258	4mADWT	6mADWT	OK	27.4225	21.2773	-0.366041	4.09214	4.27416e-05	0.00415486	yes
ENSMUSG00000031778	ENSMUSG00000031778	Cx3cl1	-1.29377	8:97295908-97306323	4mADWT	6mADWT	OK	229.403	177.314	-0.371582	4.515	6.33162e-06	0.000852785	yes
ENSMUSG00000048481	ENSMUSG00000048481	Mypop	-1.30689	7:19576593-19587115	4mADWT	6mADWT	OK	29.0442	22.2239	-0.386136	3.22799	0.00124662	0.0485573	yes
ENSMUSG00000022099	ENSMUSG00000022099	Epb4.9	-1.30766	14:71001069-71029961	4mADWT	6mADWT	OK	124.127	94.9229	-0.386985	3.2747	0.00105775	0.0439577	yes
ENSMUSG00000013523	ENSMUSG00000013523	Bcas1	-1.31323	2:170172490-170253345	4mADWT	6mADWT	OK	123.561	94.0897	-0.393121	4.55884	5.14358e-06	0.00072785	yes
ENSMUSG00000021606	ENSMUSG00000021606	Ndufs6	-1.3149	13:73457285-73465990	4mADWT	6mADWT	OK	44.7508	34.0337	-0.394951	3.24541	0.0011728	0.0468242	yes
ENSMUSG00000037605	ENSMUSG00000037605	Lphn3	-1.31528	5:81449162-82254158	4mADWT	6mADWT	OK	45.3689	34.4936	-0.395375	4.44883	8.6339e-06	0.0010968	yes
ENSMUSG00000020950	ENSMUSG00000020950	Foxg1	-1.32158	12:50483679-50508333	4mADWT	6mADWT	OK	23.1416	17.5105	-0.402264	4.97135	6.64888e-07	0.000145741	yes
ENSMUSG00000041607	ENSMUSG00000041607	Mbp	-1.32456	18:82644537-82755029	4mADWT	6mADWT	OK	2127.25	1606	-0.405517	4.89983	9.59184e-07	0.000198569	yes
ENSMUSG00000015092	ENSMUSG00000015092	Edf1	-1.3297	2:25413366-25417602	4mADWT	6mADWT	OK	86.0955	64.7483	-0.411096	3.29543	0.000982723	0.0417713	yes
ENSMUSG00000050965	ENSMUSG00000050965	Prkca	-1.33316	11:107794700-108275710	4mADWT	6mADWT	OK	37.2632	27.951	-0.414853	3.61214	0.000303679	0.0181541	yes
ENSMUSG00000030844	ENSMUSG00000030844	Rgs10	-1.33487	7:135517134-135562272	4mADWT	6mADWT	OK	49.5472	37.1175	-0.416704	3.356	0.000790779	0.0363791	yes
ENSMUSG00000063427	ENSMUSG00000063427	RP23-148P12.3	-1.3493	16:20822192-20822713	4mADWT	6mADWT	OK	211.769	156.948	-0.432206	3.37821	0.000729598	0.0342697	yes
ENSMUSG00000038762	ENSMUSG00000038762	Abcf1	-1.35085	17:36093766-36106695	4mADWT	6mADWT	OK	42.1715	31.2184	-0.43387	4.57514	4.75913e-06	0.000683115	yes
ENSMUSG00000003411	ENSMUSG00000003411	Rab3b	-1.35221	4:108551667-108644682	4mADWT	6mADWT	OK	48.8993	36.1626	-0.435314	3.633	0.000280148	0.0172076	yes
ENSMUSG00000034708	ENSMUSG00000034708	Grn	-1.35366	11:102291628-102298123	4mADWT	6mADWT	OK	33.8027	24.9713	-0.436869	3.31907	0.000903171	0.0400657	yes
ENSMUSG00000034681	ENSMUSG00000034681	Rnps1	-1.35461	17:24551619-24562840	4mADWT	6mADWT	OK	67.7044	49.9807	-0.437878	6.24719	4.17898e-10	2.45878e-07	yes
ENSMUSG00000050071	ENSMUSG00000050071	Bex1	-1.35507	X:132748510-132760639	4mADWT	6mADWT	OK	68.6303	50.6471	-0.438367	4.19089	2.77858e-05	0.0030967	yes
ENSMUSG00000047547	ENSMUSG00000047547	Cltb	-1.36006	13:54693761-54712705	4mADWT	6mADWT	OK	155.399	114.259	-0.44367	5.86072	4.60875e-09	2.14672e-06	yes
ENSMUSG00000083863	ENSMUSG00000083863	RP23-407K8.4	-1.36634	2:22149131-22473767	4mADWT	6mADWT	OK	609.627	446.175	-0.450319	3.32215	0.000893257	0.0397837	yes
ENSMUSG00000030824	ENSMUSG00000030824	Nucb1	-1.36747	7:52728325-52781638	4mADWT	6mADWT	OK	56.7165	41.4754	-0.451512	4.79798	1.60276e-06	0.000292658	yes
ENSMUSG00000087034	ENSMUSG00000087034	Cbfa2t2-ps1	-1.36834	5:60622702-60623437	4mADWT	6mADWT	OK	10.6664	7.79513	-0.452424	3.38587	0.000709522	0.0336091	yes
ENSMUSG00000035033	ENSMUSG00000035033	Tbr1	-1.37028	2:61640986-61652171	4mADWT	6mADWT	OK	24.9849	18.2334	-0.454469	3.30365	0.000954354	0.0415126	yes
ENSMUSG00000081406	ENSMUSG00000081406	RP23-263O6.3	-1.37384	2:75029129-75029879	4mADWT	6mADWT	OK	323.132	235.203	-0.458219	3.34493	0.000823033	0.0369506	yes
ENSMUSG00000036371	ENSMUSG00000036371	Serbp1	-1.37925	6:67217004-67234041	4mADWT	6mADWT	OK	126.368	91.6206	-0.463882	3.34514	0.000822425	0.0369506	yes
ENSMUSG00000022811	ENSMUSG00000022811	Zfp148	-1.37941	16:33380921-33500442	4mADWT	6mADWT	OK	27.9264	20.2452	-0.464049	4.08502	4.40721e-05	0.00421096	yes
ENSMUSG00000039568	ENSMUSG00000039568	Fam100a	-1.37993	16:4874777-4880315	4mADWT	6mADWT	OK	56.8157	41.1728	-0.464599	3.39189	0.000694128	0.0330198	yes
ENSMUSG00000029310	ENSMUSG00000029310	Nudt9	-1.38496	5:104475324-104494398	4mADWT	6mADWT	OK	42.5292	30.7079	-0.469846	5.75575	8.62587e-09	3.62512e-06	yes
ENSMUSG00000006731	ENSMUSG00000006731	B4galnt1	-1.38676	10:126602131-126617638	4mADWT	6mADWT	OK	48.8845	35.2509	-0.471718	3.26558	0.0010924	0.0445285	yes
ENSMUSG00000004667	ENSMUSG00000004667	Polr2e	-1.38916	10:79498693-79502540	4mADWT	6mADWT	OK	51.6265	37.1639	-0.474208	4.11254	3.91334e-05	0.00397702	yes
ENSMUSG00000054428	ENSMUSG00000054428	Atpif1	-1.39355	4:132086469-132089574	4mADWT	6mADWT	OK	289.836	207.984	-0.478764	3.79859	0.000145524	0.0102316	yes
ENSMUSG00000043192	ENSMUSG00000043192	AC132451.1	-1.39483	8:5640196-5640980	4mADWT	6mADWT	OK	408.768	293.059	-0.480093	3.5564	0.000375978	0.0212276	yes
ENSMUSG00000068240	ENSMUSG00000068240	RP23-24J10.5	-1.39845	4:3900238-3900742	4mADWT	6mADWT	OK	311.14	222.49	-0.483826	3.35077	0.000805879	0.0366754	yes
ENSMUSG00000001552	ENSMUSG00000001552	Jup	-1.40026	11:100230271-100259077	4mADWT	6mADWT	OK	34.8801	24.9097	-0.485698	4.90538	9.32455e-07	0.000196678	yes
ENSMUSG00000048644	ENSMUSG00000048644	Ctxn1	-1.40075	8:4257660-4259210	4mADWT	6mADWT	OK	204.004	145.64	-0.486197	3.557	0.000375112	0.0212276	yes
ENSMUSG00000036199	ENSMUSG00000036199	Ndufa13	-1.40185	8:72418086-72425547	4mADWT	6mADWT	OK	256.709	183.122	-0.487327	3.26407	0.00109823	0.0445285	yes
ENSMUSG00000036427	ENSMUSG00000036427	Gpi1	-1.40675	7:34987140-35015308	4mADWT	6mADWT	OK	194.237	138.075	-0.492369	5.984	2.17724e-09	1.15902e-06	yes
ENSMUSG00000055430	ENSMUSG00000055430	Nap1l5	-1.40681	6:58781458-58870392	4mADWT	6mADWT	OK	346.014	245.956	-0.49243	3.62376	0.000290351	0.0175451	yes
ENSMUSG00000039706	ENSMUSG00000039706	Ldb2	-1.40685	5:44819041-45190946	4mADWT	6mADWT	OK	22.8153	16.2172	-0.492471	3.37601	0.000735456	0.0344003	yes
ENSMUSG00000013033	ENSMUSG00000013033	Lphn1	-1.40774	8:86424003-86465853	4mADWT	6mADWT	OK	121.086	86.0143	-0.493381	5.97469	2.30522e-09	1.17136e-06	yes
ENSMUSG00000062647	ENSMUSG00000062647	Rpl7a	-1.40974	2:26766283-26768838	4mADWT	6mADWT	OK	55.4109	39.3057	-0.49543	4.8755	1.08536e-06	0.000220604	yes
ENSMUSG00000081051	ENSMUSG00000081051	AC102483.1	-1.41291	1:97395197-97395728	4mADWT	6mADWT	OK	285.534	202.09	-0.498665	3.44952	0.000561576	0.0280261	yes
ENSMUSG00000043284	ENSMUSG00000043284	Tmem11	-1.41663	11:60677953-60692774	4mADWT	6mADWT	OK	21.6562	15.2872	-0.502462	4.35891	1.3071e-05	0.00160573	yes
ENSMUSG00000024966	ENSMUSG00000024966	Stip1	-1.41836	19:7095191-7114431	4mADWT	6mADWT	OK	133.956	94.4441	-0.504225	3.72292	0.000196929	0.0131824	yes
ENSMUSG00000044751	ENSMUSG00000044751	RP23-173F16.2	-1.41904	11:54931602-54932297	4mADWT	6mADWT	OK	196.444	138.435	-0.504914	3.49311	0.000477425	0.0254149	yes
ENSMUSG00000067147	ENSMUSG00000067147	RP23-421J13.1	-1.42167	X:163292121-163292985	4mADWT	6mADWT	OK	91.9711	64.6922	-0.507588	3.39752	0.000679987	0.0326248	yes
ENSMUSG00000036570	ENSMUSG00000036570	Fxyd1	-1.42791	7:31836698-31840674	4mADWT	6mADWT	OK	59.1949	41.4558	-0.5139	3.2392	0.00119864	0.0476055	yes
ENSMUSG00000027350	ENSMUSG00000027350	Chgb	-1.43242	2:132607013-132620815	4mADWT	6mADWT	OK	243.225	169.8	-0.518454	3.82308	0.000131792	0.00944428	yes
ENSMUSG00000024387	ENSMUSG00000024387	Csnk2b	-1.43899	17:35253143-35258181	4mADWT	6mADWT	OK	103.022	71.5936	-0.525052	3.48758	0.000487409	0.0257016	yes
ENSMUSG00000001034	ENSMUSG00000001034	Mapk7	-1.43926	11:61298932-61307908	4mADWT	6mADWT	OK	14.8176	10.2953	-0.525327	3.26797	0.00108322	0.0445268	yes
ENSMUSG00000078193	ENSMUSG00000078193	AC161221.1	-1.44303	1:158295059-158330121	4mADWT	6mADWT	OK	243.137	168.491	-0.529097	3.45704	0.000546143	0.027626	yes
ENSMUSG00000021057	ENSMUSG00000021057	Akap5	-1.4437	12:77425877-77431041	4mADWT	6mADWT	OK	44.8855	31.0907	-0.529767	3.23729	0.00120673	0.0476679	yes
ENSMUSG00000004994	ENSMUSG00000004994	Ccdc130	-1.44534	8:86781693-86794259	4mADWT	6mADWT	OK	6.7028	4.63753	-0.531407	3.26788	0.00108357	0.0445268	yes
ENSMUSG00000039910	ENSMUSG00000039910	Cited2	-1.44738	10:17443031-17444750	4mADWT	6mADWT	OK	25.1215	17.3565	-0.533443	4.15285	3.28361e-05	0.00352957	yes
ENSMUSG00000020935	ENSMUSG00000020935	Dcakd	-1.45514	11:102855360-102930226	4mADWT	6mADWT	OK	25.03	17.2011	-0.541157	4.45315	8.46189e-06	0.0010873	yes
ENSMUSG00000025374	ENSMUSG00000025374	Obfc2b	-1.45691	10:127838451-127846852	4mADWT	6mADWT	OK	61.8901	42.4805	-0.54291	3.41005	0.000649518	0.0312973	yes
ENSMUSG00000081049	ENSMUSG00000081049	RP23-185A3.1	-1.45835	X:76440385-76440787	4mADWT	6mADWT	OK	487.79	334.48	-0.54434	3.81027	0.000138813	0.00982147	yes
ENSMUSG00000024403	ENSMUSG00000024403	Atp6v1g2	-1.46024	17:35357119-35375712	4mADWT	6mADWT	OK	333.935	228.685	-0.546204	4.40517	1.057e-05	0.00131291	yes
ENSMUSG00000071655	ENSMUSG00000071655	Ubxn1	-1.46026	19:8946158-8950153	4mADWT	6mADWT	OK	83.9784	57.5092	-0.546227	3.58413	0.000338202	0.0198867	yes
ENSMUSG00000028464	ENSMUSG00000028464	Tpm2	-1.46109	4:43527582-43536637	4mADWT	6mADWT	OK	9.99516	6.84091	-0.547042	4.50528	6.62843e-06	0.000882133	yes
ENSMUSG00000048483	ENSMUSG00000048483	Zdhhc22	-1.46575	12:88321713-88329626	4mADWT	6mADWT	OK	31.5906	21.5525	-0.551642	3.29758	0.000975202	0.0417713	yes
ENSMUSG00000084347	ENSMUSG00000084347	Akt2-ps	-1.4678	11:16414535-16415984	4mADWT	6mADWT	OK	35.1961	23.9788	-0.553655	3.35036	0.000807062	0.0366754	yes
ENSMUSG00000060402	ENSMUSG00000060402	Chst8	-1.46815	7:35459486-35597730	4mADWT	6mADWT	OK	10.8833	7.41294	-0.553998	3.58292	0.000339776	0.0198867	yes
ENSMUSG00000082884	ENSMUSG00000082884	RP23-407K8.2	-1.47702	2:22149131-22473767	4mADWT	6mADWT	OK	141.475	95.7841	-0.562685	3.45369	0.000552965	0.0277201	yes
ENSMUSG00000029478	ENSMUSG00000029478	Ncor2	-1.48982	5:125497522-125659589	4mADWT	6mADWT	OK	69.3403	46.5428	-0.575138	6.86127	6.82521e-12	7.6299e-09	yes
ENSMUSG00000004366	ENSMUSG00000004366	Sst	-1.49175	16:23889669-23890930	4mADWT	6mADWT	OK	312.335	209.375	-0.577005	4.08794	4.35213e-05	0.00419417	yes
ENSMUSG00000078305	ENSMUSG00000078305	CT025701.1	-1.49251	9:70646058-70782402	4mADWT	6mADWT	OK	19.1843	12.8537	-0.577745	3.2879	0.00100937	0.0425802	yes
ENSMUSG00000029761	ENSMUSG00000029761	Cald1	-1.49276	6:34548499-34725473	4mADWT	6mADWT	OK	20.5061	13.737	-0.577981	4.09999	4.13166e-05	0.00405156	yes
ENSMUSG00000035696	ENSMUSG00000035696	Rnf38	-1.49315	4:44139081-44246661	4mADWT	6mADWT	OK	33.5898	22.4959	-0.57836	4.79396	1.63519e-06	0.000292658	yes
ENSMUSG00000060680	ENSMUSG00000060680	Myl6	-1.50308	14:56039105-56039561	4mADWT	6mADWT	OK	109.287	72.7087	-0.587924	3.31595	0.000913332	0.0403563	yes
ENSMUSG00000059775	ENSMUSG00000059775	AC132126.2	-1.50634	8:109960316-110081112	4mADWT	6mADWT	OK	241.182	160.111	-0.59105	3.5753	0.000349827	0.0202628	yes
ENSMUSG00000041577	ENSMUSG00000041577	Prelp	-1.52193	1:135793775-135817991	4mADWT	6mADWT	OK	12.8845	8.46586	-0.605904	3.51836	0.00043422	0.0236788	yes
ENSMUSG00000009687	ENSMUSG00000009687	Fxyd5	-1.52224	7:31817740-31827500	4mADWT	6mADWT	OK	27.3896	17.9929	-0.606199	3.48177	0.000498107	0.0260202	yes
ENSMUSG00000053310	ENSMUSG00000053310	Nrgn	-1.52327	9:37352549-37360294	4mADWT	6mADWT	OK	917.234	602.147	-0.607174	4.4672	7.92515e-06	0.00103018	yes
ENSMUSG00000044080	ENSMUSG00000044080	S100a1	-1.53047	3:90314814-90318314	4mADWT	6mADWT	OK	91.4124	59.7282	-0.613977	3.83333	0.000126421	0.00923696	yes
ENSMUSG00000039428	ENSMUSG00000039428	Tmem135	-1.53095	7:96288232-96552732	4mADWT	6mADWT	OK	44.9581	29.3661	-0.61443	3.92264	8.75832e-05	0.00666049	yes
ENSMUSG00000016386	ENSMUSG00000016386	Mpped2	-1.53216	2:106533425-106708513	4mADWT	6mADWT	OK	26.5523	17.3299	-0.615571	3.48883	0.000485137	0.0257016	yes
ENSMUSG00000030432	ENSMUSG00000030432	Rpl28	-1.53241	7:4744475-4746164	4mADWT	6mADWT	OK	25.9343	16.9239	-0.615799	3.29675	0.000978088	0.0417713	yes
ENSMUSG00000056629	ENSMUSG00000056629	Fkbp2	-1.53631	19:7052233-7054920	4mADWT	6mADWT	OK	141.904	92.3671	-0.619468	3.94312	8.04282e-05	0.00628746	yes
ENSMUSG00000028886	ENSMUSG00000028886	Eya3	-1.54174	4:132194901-132280680	4mADWT	6mADWT	OK	15.6524	10.1524	-0.624562	4.61395	3.95094e-06	0.000596858	yes
ENSMUSG00000025868	ENSMUSG00000025868	Higd2a	-1.54233	13:54691567-54692519	4mADWT	6mADWT	OK	117.906	76.4466	-0.625114	3.93708	8.2479e-05	0.006403	yes
ENSMUSG00000078449	ENSMUSG00000078449	AC153368.1	-1.54449	10:45595096-45595651	4mADWT	6mADWT	OK	283.646	183.65	-0.627129	4.28844	1.79935e-05	0.00213989	yes
ENSMUSG00000025362	ENSMUSG00000025362	Rps26	-1.5451	10:128061592-128063556	4mADWT	6mADWT	OK	126.883	82.1199	-0.6277	3.58792	0.000333328	0.0197157	yes
ENSMUSG00000045055	ENSMUSG00000045055	AC131081.1	-1.54716	10:128213797-128214307	4mADWT	6mADWT	OK	88.3122	57.0803	-0.629619	3.50654	0.000453966	0.0243985	yes
ENSMUSG00000024501	ENSMUSG00000024501	Dpysl3	-1.54856	18:43480632-43597940	4mADWT	6mADWT	OK	27.086	17.4911	-0.630927	3.48546	0.000491295	0.0257849	yes
ENSMUSG00000081227	ENSMUSG00000081227	RP23-451D4.6	-1.55106	4:143261026-143261587	4mADWT	6mADWT	OK	62.8815	40.541	-0.633255	3.35629	0.000789947	0.0363791	yes
ENSMUSG00000025743	ENSMUSG00000025743	Sdc3	-1.55217	4:130348451-130382234	4mADWT	6mADWT	OK	89.3135	57.541	-0.634287	7.18793	6.57918e-13	1.0507e-09	yes
ENSMUSG00000007721	ENSMUSG00000007721	Ccdc124	-1.55535	8:73392126-73397389	4mADWT	6mADWT	OK	92.1053	59.2184	-0.63724	4.12915	3.64108e-05	0.00380408	yes
ENSMUSG00000023904	ENSMUSG00000023904	Hcfc1r1	-1.55617	17:23810923-23812192	4mADWT	6mADWT	OK	145.411	93.4413	-0.638001	4.07881	4.5266e-05	0.0042169	yes
ENSMUSG00000078573	ENSMUSG00000078573	Gm10481	-1.56771	3:138868657-139373263	4mADWT	6mADWT	OK	20.0454	12.7864	-0.64866	3.27683	0.0010498	0.0437899	yes
ENSMUSG00000078295	ENSMUSG00000078295	Gm10925	-1.57015	1:24621346-24621490	4mADWT	6mADWT	OK	13184.9	8397.24	-0.650899	4.61566	3.91853e-06	0.000596858	yes
ENSMUSG00000071419	ENSMUSG00000071419	RP24-91B1.1	-1.57118	6:57967490-57967970	4mADWT	6mADWT	OK	312.643	198.986	-0.651845	5.11404	3.15337e-07	8.81289e-05	yes
ENSMUSG00000080830	ENSMUSG00000080830	RP23-239F1.3	-1.57344	4:91518358-91519360	4mADWT	6mADWT	OK	54.6044	34.7038	-0.653921	3.94638	7.93415e-05	0.00628746	yes
ENSMUSG00000072451	ENSMUSG00000072451	AC124113.1	-1.57535	5:106291719-106292721	4mADWT	6mADWT	OK	54.5341	34.6172	-0.655671	3.95526	7.64519e-05	0.00624129	yes
ENSMUSG00000039771	ENSMUSG00000039771	Polr2j	-1.57875	5:136592500-136611944	4mADWT	6mADWT	OK	52.3856	33.1817	-0.658783	3.5794	0.000344386	0.0200515	yes
ENSMUSG00000083773	ENSMUSG00000083773	RP23-338O4.6	-1.58362	2:28789129-28790129	4mADWT	6mADWT	OK	54.4563	34.3872	-0.663226	3.99661	6.4256e-05	0.00552553	yes
ENSMUSG00000059343	ENSMUSG00000059343	Aldoart1	-1.59066	4:72511616-72513666	4mADWT	6mADWT	OK	18.5928	11.6887	-0.669628	3.82504	0.00013075	0.00944428	yes
ENSMUSG00000081221	ENSMUSG00000081221	RP23-125A12.2	-1.59238	X:77439192-77440191	4mADWT	6mADWT	OK	55.2503	34.6967	-0.671183	4.05167	5.08525e-05	0.00460168	yes
ENSMUSG00000000631	ENSMUSG00000000631	Myo18a	-1.59778	11:77576782-77679482	4mADWT	6mADWT	OK	105.867	66.2589	-0.676073	4.18933	2.79781e-05	0.0030967	yes
ENSMUSG00000040669	ENSMUSG00000040669	Phc1	-1.60202	6:122267748-122290524	4mADWT	6mADWT	OK	32.5677	20.3292	-0.679888	4.01861	5.85432e-05	0.00511293	yes
ENSMUSG00000003037	ENSMUSG00000003037	Rab8a	-1.60271	8:74685098-74707803	4mADWT	6mADWT	OK	45.1291	28.158	-0.680512	3.74883	0.000177658	0.0120366	yes
ENSMUSG00000081113	ENSMUSG00000081113	RP23-387P23.1	-1.61403	6:127232080-127232527	4mADWT	6mADWT	OK	1254.36	777.161	-0.690664	5.14379	2.69255e-07	8.3611e-05	yes
ENSMUSG00000020163	ENSMUSG00000020163	Uqcr	-1.61513	10:79865741-79869575	4mADWT	6mADWT	OK	80.24	49.6803	-0.691646	3.93151	8.44145e-05	0.00646617	yes
ENSMUSG00000036599	ENSMUSG00000036599	Chst12	-1.61655	5:140981503-141001678	4mADWT	6mADWT	OK	13.4115	8.29638	-0.692914	4.48781	7.19578e-06	0.000946372	yes
ENSMUSG00000072407	ENSMUSG00000072407	AC154136.1	-1.61943	10:74325732-74326164	4mADWT	6mADWT	OK	60.0993	37.1113	-0.695489	3.28117	0.00103379	0.043436	yes
ENSMUSG00000052397	ENSMUSG00000052397	Ezr	-1.62044	17:6877807-6987133	4mADWT	6mADWT	OK	27.3557	16.8816	-0.69639	5.76863	7.99166e-09	3.57355e-06	yes
ENSMUSG00000073233	ENSMUSG00000073233	AC124134.1	-1.62104	12:7866705-7868011	4mADWT	6mADWT	OK	22.377	13.804	-0.696924	3.53216	0.000412174	0.022698	yes
ENSMUSG00000020721	ENSMUSG00000020721	Helz	-1.62753	11:107393070-107555140	4mADWT	6mADWT	OK	12.2078	7.50083	-0.702683	3.34703	0.000816824	0.0369506	yes
ENSMUSG00000018849	ENSMUSG00000018849	Wwc1	-1.63346	11:35651901-35794029	4mADWT	6mADWT	OK	38.3622	23.4852	-0.707934	3.38369	0.00071518	0.0337342	yes
ENSMUSG00000049470	ENSMUSG00000049470	Aff4	-1.63396	11:53164334-53235332	4mADWT	6mADWT	OK	72.6308	44.4509	-0.70837	4.69674	2.64343e-06	0.000441058	yes
ENSMUSG00000057685	ENSMUSG00000057685	AC162528.2	-1.63585	5:113487277-113499137	4mADWT	6mADWT	OK	91.8304	56.136	-0.710044	4.02648	5.66189e-05	0.0049838	yes
ENSMUSG00000015476	ENSMUSG00000015476	Prrt1	-1.63615	17:34766504-34770071	4mADWT	6mADWT	OK	85.2276	52.0904	-0.710303	5.04327	4.57644e-07	0.00011645	yes
ENSMUSG00000025468	ENSMUSG00000025468	Caly	-1.64068	7:147255778-147268407	4mADWT	6mADWT	OK	119.605	72.8996	-0.714297	5.0019	5.67678e-07	0.000135023	yes
ENSMUSG00000083669	ENSMUSG00000083669	AC149283.3	-1.64107	7:30750236-30750584	4mADWT	6mADWT	OK	208.312	126.936	-0.714639	4.15545	3.24647e-05	0.00352352	yes
ENSMUSG00000078592	ENSMUSG00000078592	AC134918.1	-1.64406	3:121932932-121934187	4mADWT	6mADWT	OK	19.3444	11.7663	-0.717259	3.56744	0.000360485	0.0206659	yes
ENSMUSG00000026077	ENSMUSG00000026077	Npas2	-1.65008	1:39251048-39419031	4mADWT	6mADWT	OK	12.1574	7.36777	-0.722536	4.13692	3.51993e-05	0.00374755	yes
ENSMUSG00000028039	ENSMUSG00000028039	Efna3	-1.65478	3:89117820-89126887	4mADWT	6mADWT	OK	34.3035	20.7299	-0.726643	3.95341	7.70461e-05	0.00624129	yes
ENSMUSG00000082872	ENSMUSG00000082872	AC139131.1	-1.66055	7:13188544-13189992	4mADWT	6mADWT	OK	10.3258	6.21829	-0.731658	3.23407	0.00122039	0.0480067	yes
ENSMUSG00000046440	ENSMUSG00000046440	AC125115.1	-1.66517	5:138946087-138947011	4mADWT	6mADWT	OK	51.2715	30.7906	-0.735668	4.27799	1.88585e-05	0.00221915	yes
ENSMUSG00000051428	ENSMUSG00000051428	RP23-377K9.1	-1.66633	X:142036353-142036844	4mADWT	6mADWT	OK	150.301	90.199	-0.736673	5.26367	1.41208e-07	4.93301e-05	yes
ENSMUSG00000059252	ENSMUSG00000059252	AC160125.1	-1.66859	9:37504022-37504803	4mADWT	6mADWT	OK	25.2585	15.1376	-0.738629	3.42062	0.000624779	0.0302355	yes
ENSMUSG00000089999	ENSMUSG00000089999	AC122831.1	-1.67983	3:104555644-104556083	4mADWT	6mADWT	OK	132.968	79.1555	-0.748314	4.29792	1.72405e-05	0.00207238	yes
ENSMUSG00000081121	ENSMUSG00000081121	RP23-27H11.2	-1.68227	4:101547951-101548606	4mADWT	6mADWT	OK	50.9401	30.2807	-0.750405	3.94825	7.87247e-05	0.00628746	yes
ENSMUSG00000031848	ENSMUSG00000031848	Lsm4	-1.68636	8:73197146-73202651	4mADWT	6mADWT	OK	52.4468	31.1006	-0.75391	4.22176	2.42398e-05	0.00276507	yes
ENSMUSG00000078300	ENSMUSG00000078300	AC150660.1	-1.69041	15:12286808-12669679	4mADWT	6mADWT	OK	57.992	34.3066	-0.757369	4.82275	1.41589e-06	0.000272901	yes
ENSMUSG00000084284	ENSMUSG00000084284	RP23-49C8.5	-1.69576	X:98963873-98964396	4mADWT	6mADWT	OK	52.5351	30.9803	-0.761929	3.71689	0.000201691	0.0134209	yes
ENSMUSG00000078088	ENSMUSG00000078088	Gm10481	-1.6982	7:59002016-59003248	4mADWT	6mADWT	OK	74.1381	43.6568	-0.764009	5.03202	4.85331e-07	0.000120567	yes
ENSMUSG00000081021	ENSMUSG00000081021	RP23-387E5.3	-1.6985	11:5469686-5589340	4mADWT	6mADWT	OK	66.112	38.9238	-0.76426	3.70525	0.000211185	0.0137627	yes
ENSMUSG00000078696	ENSMUSG00000078696	RP23-270A19.3	-1.70644	4:57383644-57384899	4mADWT	6mADWT	OK	73.6122	43.1379	-0.770989	5.04611	4.50887e-07	0.00011645	yes
ENSMUSG00000056904	ENSMUSG00000056904	AC152825.1	-1.71181	9:90991985-90993338	4mADWT	6mADWT	OK	62.025	36.2337	-0.775519	5.04436	4.5503e-07	0.00011645	yes
ENSMUSG00000049327	ENSMUSG00000049327	Setd8	-1.72546	5:124889938-124912317	4mADWT	6mADWT	OK	36.0795	20.91	-0.786983	4.4177	9.97568e-06	0.00125301	yes
ENSMUSG00000062358	ENSMUSG00000062358	AC155934.1	-1.7414	9:85675469-85676270	4mADWT	6mADWT	OK	28.3657	16.289	-0.800248	3.84197	0.00012205	0.00909601	yes
ENSMUSG00000055795	ENSMUSG00000055795	AC158772.1	-1.7526	18:14583376-14583820	4mADWT	6mADWT	OK	57.0746	32.5657	-0.809494	3.7557	0.00017286	0.0118209	yes
ENSMUSG00000069188	ENSMUSG00000069188	RP23-349P20.4	-1.75271	2:4880588-4880798	4mADWT	6mADWT	OK	204.011	116.398	-0.809587	3.45845	0.000543299	0.027626	yes
ENSMUSG00000059991	ENSMUSG00000059991	Nptx2	-1.7531	5:145306770-145317886	4mADWT	6mADWT	OK	22.2978	12.719	-0.809912	4.30741	1.65179e-05	0.00200711	yes
ENSMUSG00000050347	ENSMUSG00000050347	AC161441.1	-1.75514	7:25647220-25647696	4mADWT	6mADWT	OK	119.215	67.9233	-0.811588	4.65796	3.19362e-06	0.00051002	yes
ENSMUSG00000084067	ENSMUSG00000084067	RP23-321D1.4	-1.76795	2:170289013-170289319	4mADWT	6mADWT	OK	166.545	94.2023	-0.822075	4.26199	2.02616e-05	0.00233509	yes
ENSMUSG00000038400	ENSMUSG00000038400	Pmepa1	-1.78414	2:173049958-173102034	4mADWT	6mADWT	OK	21.9421	12.2984	-0.835229	4.79286	1.64418e-06	0.000292658	yes
ENSMUSG00000086688	ENSMUSG00000086688	RP23-212C14.11	-1.8421	11:99793475-99794423	4mADWT	6mADWT	OK	34.7492	18.8639	-0.881351	4.59267	4.37603e-06	0.00064368	yes
ENSMUSG00000029819	ENSMUSG00000029819	Npy	-1.85337	6:49772708-49779506	4mADWT	6mADWT	OK	132.728	71.6144	-0.890153	5.45995	4.76257e-08	1.90146e-05	yes
ENSMUSG00000032532	ENSMUSG00000032532	Cck	-1.86025	9:121398942-121404780	4mADWT	6mADWT	OK	372.152	200.055	-0.895499	6.46676	1.0013e-10	6.99594e-08	yes
ENSMUSG00000083283	ENSMUSG00000083283	RP23-15J3.4	-1.87248	X:71739717-71740161	4mADWT	6mADWT	OK	39.0496	20.8545	-0.904951	3.70607	0.000210501	0.0137627	yes
ENSMUSG00000081824	ENSMUSG00000081824	RP23-357P12.1	-1.88086	16:42875993-43642715	4mADWT	6mADWT	OK	200.269	106.478	-0.91139	4.98433	6.2177e-07	0.000144173	yes
ENSMUSG00000078191	ENSMUSG00000078191	Gm10481	-1.88827	5:96290695-96291912	4mADWT	6mADWT	OK	171.966	91.0706	-0.917066	6.59252	4.32414e-11	4.0283e-08	yes
ENSMUSG00000080893	ENSMUSG00000080893	AC122339.3	-1.89398	5:130647667-130690212	4mADWT	6mADWT	OK	182.461	96.3375	-0.921421	5.41538	6.11585e-08	2.35756e-05	yes
ENSMUSG00000043633	ENSMUSG00000043633	4930412F15Rik	-1.91537	4:43672493-43705540	4mADWT	6mADWT	OK	3.70108	1.9323	-0.937626	3.75489	0.000173418	0.0118209	yes
ENSMUSG00000078965	ENSMUSG00000078965	Gm10481	-1.91688	11:20234813-20236093	4mADWT	6mADWT	OK	168.005	87.6453	-0.938758	6.76233	1.35794e-11	1.38003e-08	yes
ENSMUSG00000033730	ENSMUSG00000033730	Egr3	-1.98783	14:70477251-70479964	4mADWT	6mADWT	OK	37.2946	18.7614	-0.991197	5.75323	8.75555e-09	3.62512e-06	yes
ENSMUSG00000074006	ENSMUSG00000074006	Omp	-2.01335	7:105270068-105334107	4mADWT	6mADWT	OK	2.96082	1.47058	-1.0096	3.28017	0.00103743	0.043436	yes
ENSMUSG00000057990	ENSMUSG00000057990	AC120381.1	-2.07554	5:92235601-92236099	4mADWT	6mADWT	OK	29.2892	14.1116	-1.05349	4.06939	4.71357e-05	0.00435479	yes
ENSMUSG00000082530	ENSMUSG00000082530	RP23-248K2.2	-2.10471	11:46264481-46264849	4mADWT	6mADWT	OK	33.1942	15.7714	-1.07362	3.66254	0.000249725	0.0157722	yes
ENSMUSG00000084093	ENSMUSG00000084093	AC161807.1	-2.17261	1:168361835-168362006	4mADWT	6mADWT	OK	248.443	114.353	-1.11943	3.83925	0.000123409	0.00913635	yes
ENSMUSG00000072978	ENSMUSG00000072978	AC163007.1	-2.22182	1:78964211-78964654	4mADWT	6mADWT	OK	37.2207	16.7524	-1.15174	3.67707	0.000235926	0.0151576	yes
ENSMUSG00000068243	ENSMUSG00000068243	RP23-198C2.11	-2.34414	X:7624323-7624626	4mADWT	6mADWT	OK	373.509	159.337	-1.22906	4.97965	6.36989e-07	0.000144173	yes
ENSMUSG00000005547	ENSMUSG00000005547	Cyp2a5	-3.62236	7:27620357-27628282	4mADWT	6mADWT	OK	1.76532	0.487339	-1.85693	3.60448	0.000312778	0.0185987	yes
ENSMUSG00000020660	ENSMUSG00000020660	Pomc	-8.52364	12:3954950-3960642	4mADWT	6mADWT	OK	17.9765	2.10902	-3.09147	7.58155	3.41949e-14	1.27421e-10	yes
ENSMUSG00000049685	ENSMUSG00000049685	Cyp2g1	-10.6067	7:27593910-27606223	4mADWT	6mADWT	OK	0.999221	0.0942066	-3.4069	4.05201	5.07803e-05	0.00460168	yes
ENSMUSG00000028298	ENSMUSG00000028298	Cga	-19.1371	4:34841027-34858730	4mADWT	6mADWT	OK	4.40391	0.230124	-4.2583	4.01655	5.90558e-05	0.00511771	yes
ENSMUSG00000020713	ENSMUSG00000020713	Gh	-21.1342	11:106161584-106163179	4mADWT	6mADWT	OK	66.2371	3.13411	-4.40151	11.5108	0	0	yes
