# Supplementary material for: Clustering of transcriptional profiles identifies changes to insulin signaling as an early event in a mouse model of Alzheimer’s disease
Source: BMC Genomics. 2013 Nov 25;14:831. doi: 10.1186/1471-2164-14-831 (PMC3907022; doi:10.1186/1471-2164-14-831)
Supplement: Additional file 2: Table S2 — Differentially expressed genes comparing 4 months WT with 4 months AD samples. [file 1471-2164-14-831-S2.xlsx]

## Sheet: 4 months AD vs WT
Supplemental Table 2
test_id	gene_id	gene	locus	sample_1	sample_2	status	value_1	value_2	Value 1<10	Value 2<10	Fold change	log2(fold_change)	test_stat	p_value	q_value	significant
ENSMUSG00000086463	ENSMUSG00000086463	AL731826.2	2:169458670-169897316	WT	AD	OK	0	0.418203	Yes	Yes	#VALUE!	1.79769e+308	1.79769e+308	0.000408682	0.0454735	yes
ENSMUSG00000001119	ENSMUSG00000001119	Col6a1	10:76171536-76188913	WT	AD	OK	2.35655	0	Yes	Yes	#VALUE!	-1.79769e+308	-1.79769e+308	1.33714e-13	1.38552e-10	yes
ENSMUSG00000081229	ENSMUSG00000081229	Lamr1-ps1	2:131729821-131730695	WT	AD	OK	0.0573389	5.89837	Yes	Yes	102.869	6.68466	-3.67491	0.000237938	0.0305796	yes
ENSMUSG00000001131	ENSMUSG00000001131	Timp1	X:20374939-20498130	WT	AD	OK	0.534323	2.115	Yes	Yes	3.95827	1.98487	-3.78479	0.000153836	0.0217987	yes
ENSMUSG00000079037	ENSMUSG00000079037	Prnp	2:131735663-131781866	WT	AD	OK	340.096	923.723	No	No	2.71607	1.44152	-14.0612	0	0	yes
ENSMUSG00000059991	ENSMUSG00000059991	Nptx2	5:145306770-145317886	WT	AD	OK	16.2042	34.6694	No	No	2.13954	1.0973	-7.93766	1.9984e-15	3.01195e-12	yes
ENSMUSG00000022892	ENSMUSG00000022892	App	16:84954684-85173952	WT	AD	OK	700.735	1405.61	No	No	2.0059	1.00425	-8.97184	0	0	yes
ENSMUSG00000048721	ENSMUSG00000048721	C030019I05Rik	11:46007356-46125852	WT	AD	OK	2.39363	4.38955	Yes	Yes	1.83385	0.874876	-3.89174	9.95285e-05	0.0157151	yes
ENSMUSG00000021091	ENSMUSG00000021091	Serpina3n	12:105644938-105652539	WT	AD	OK	9.15378	15.5432	Yes	No	1.69801	0.763846	-4.94398	7.65449e-07	0.000239441	yes
ENSMUSG00000031557	ENSMUSG00000031557	Plekha2	8:26135399-26212666	WT	AD	OK	4.76949	7.98294	Yes	Yes	1.67375	0.743086	-5.50964	3.5956e-08	1.61112e-05	yes
ENSMUSG00000037465	ENSMUSG00000037465	Klf10	15:38224170-38230461	WT	AD	OK	8.79396	14.4005	Yes	No	1.63755	0.711535	-5.04885	4.44473e-07	0.000153519	yes
ENSMUSG00000021803	ENSMUSG00000021803	Cdhr1	14:37891048-37911435	WT	AD	OK	5.04572	7.76731	Yes	Yes	1.53939	0.622356	-3.8511	0.000117588	0.017563	yes
ENSMUSG00000020932	ENSMUSG00000020932	Gfap	11:102748649-102762226	WT	AD	OK	82.2032	119.181	No	No	1.44983	0.535882	-6.12353	9.15249e-10	6.06956e-07	yes
ENSMUSG00000078445	ENSMUSG00000078445	AC168276.1	10:76171536-76188913	WT	AD	OK	14.9409	21.2495	No	No	1.42224	0.508163	-4.19737	2.70031e-05	0.0051458	yes
ENSMUSG00000032373	ENSMUSG00000032373	Car12	9:66561492-66614652	WT	AD	OK	8.00017	11.3066	Yes	No	1.41329	0.499059	-4.34391	1.39971e-05	0.00293745	yes
ENSMUSG00000039474	ENSMUSG00000039474	Wfs1	5:37357342-37380221	WT	AD	OK	31.9828	45.106	No	No	1.41032	0.496022	-4.55303	5.28798e-06	0.0013085	yes
ENSMUSG00000041771	ENSMUSG00000041771	Slc24a4	12:103366015-103505301	WT	AD	OK	8.53565	11.8396	Yes	No	1.38707	0.472045	-4.80934	1.51426e-06	0.000448302	yes
ENSMUSG00000037992	ENSMUSG00000037992	Rara	11:98789131-98836256	WT	AD	OK	4.13075	5.65578	Yes	Yes	1.36919	0.453321	-4.8424	1.28283e-06	0.000386691	yes
ENSMUSG00000026360	ENSMUSG00000026360	Rgs2	1:145846467-145851291	WT	AD	OK	29.027	39.1485	No	No	1.34869	0.431559	-3.66232	0.000249943	0.0318755	yes
ENSMUSG00000037362	ENSMUSG00000037362	Nov	15:54577256-54585594	WT	AD	OK	24.758	33.3001	No	No	1.34502	0.427628	-3.69531	0.000219615	0.0288968	yes
ENSMUSG00000029420	ENSMUSG00000029420	Rimbp2	5:129266275-129459237	WT	AD	OK	23.1941	30.9141	No	No	1.33284	0.414508	-3.72366	0.000196354	0.0266832	yes
ENSMUSG00000028064	ENSMUSG00000028064	Sema4a	3:88239880-88263023	WT	AD	OK	32.4314	42.9773	No	No	1.32518	0.406183	-4.61082	4.01075e-06	0.00103897	yes
ENSMUSG00000035258	ENSMUSG00000035258	Abi3bp	16:56478012-56689430	WT	AD	OK	4.10007	5.41263	Yes	Yes	1.32013	0.400682	-5.86247	4.56026e-09	2.60705e-06	yes
ENSMUSG00000059173	ENSMUSG00000059173	Pde1a	2:79674609-79969615	WT	AD	OK	43.9175	57.8219	No	No	1.3166	0.396819	-9.95689	0	0	yes
ENSMUSG00000053025	ENSMUSG00000053025	Sv2b	7:82259782-82453265	WT	AD	OK	73.9812	96.3552	No	No	1.30243	0.381204	-3.78653	0.000152765	0.0217987	yes
ENSMUSG00000046093	ENSMUSG00000046093	Hpcal4	4:122860469-122871944	WT	AD	OK	148.603	191.297	No	No	1.2873	0.364351	-3.79387	0.00014832	0.0215701	yes
ENSMUSG00000032366	ENSMUSG00000032366	Tpm1	9:66870396-66897213	WT	AD	OK	131.773	169.491	No	No	1.28623	0.363147	-13.6254	0	0	yes
ENSMUSG00000005583	ENSMUSG00000005583	Mef2c	13:83643193-83802927	WT	AD	OK	60.8352	77.609	No	No	1.27573	0.351319	-3.99922	6.35507e-05	0.0110906	yes
ENSMUSG00000031355	ENSMUSG00000031355	Arhgap6	X:165233030-165758304	WT	AD	OK	3.37647	4.29256	Yes	Yes	1.27131	0.346321	-3.59007	0.00033059	0.0385976	yes
ENSMUSG00000084890	ENSMUSG00000084890	RP23-336D20.8	11:99276979-99286811	WT	AD	OK	17.0966	21.7049	No	No	1.26954	0.344308	-3.56187	0.000368216	0.0416436	yes
ENSMUSG00000027660	ENSMUSG00000027660	Skil	3:30993979-31021499	WT	AD	OK	12.7938	16.1314	No	No	1.26088	0.334428	-7.23296	4.72511e-13	4.60809e-10	yes
ENSMUSG00000039831	ENSMUSG00000039831	Arhgap29	3:121656146-121719595	WT	AD	OK	10.0778	12.574	No	No	1.24769	0.319254	-4.21174	2.53409e-05	0.0048852	yes
ENSMUSG00000022382	ENSMUSG00000022382	Wnt7b	15:85365876-85424138	WT	AD	OK	7.29326	9.09383	Yes	Yes	1.24688	0.318324	-3.64679	0.00026554	0.0331007	yes
ENSMUSG00000031626	ENSMUSG00000031626	Sorbs2	8:46593147-46913259	WT	AD	OK	44.8591	55.7136	No	No	1.24197	0.312629	-5.14703	2.64636e-07	9.74979e-05	yes
ENSMUSG00000036473	ENSMUSG00000036473	Tbc1d24	17:24312376-24358675	WT	AD	OK	13.7485	17.0194	No	No	1.2379	0.307899	-4.23059	2.33079e-05	0.00460027	yes
ENSMUSG00000021068	ENSMUSG00000021068	Nin	12:71112421-71214227	WT	AD	OK	7.68529	9.42644	Yes	Yes	1.22656	0.294614	-4.37861	1.19439e-05	0.00257166	yes
ENSMUSG00000003382	ENSMUSG00000003382	Etv3	3:87329328-87344078	WT	AD	OK	7.11303	8.71373	Yes	Yes	1.22504	0.292827	-5.62614	1.84284e-08	8.4868e-06	yes
ENSMUSG00000038630	ENSMUSG00000038630	Zkscan16	4:58956499-58971227	WT	AD	OK	18.2913	22.3035	No	No	1.21935	0.28611	-7.55494	4.19664e-14	4.63841e-11	yes
ENSMUSG00000028161	ENSMUSG00000028161	Ppp3ca	3:136333087-136600691	WT	AD	OK	436.199	529.618	No	No	1.21417	0.279966	-7.69322	1.44329e-14	1.99403e-11	yes
ENSMUSG00000030226	ENSMUSG00000030226	Lmo3	6:138311438-138530489	WT	AD	OK	38.9079	47.1389	No	No	1.21155	0.276857	-5.19889	2.00481e-07	7.55402e-05	yes
ENSMUSG00000028278	ENSMUSG00000028278	Rragd	4:33070011-33109155	WT	AD	OK	26.5809	32.1817	No	No	1.21071	0.275849	-3.57387	0.000351742	0.0402174	yes
ENSMUSG00000047495	ENSMUSG00000047495	Dlgap2	8:14095864-14847680	WT	AD	OK	17.7849	21.5209	No	No	1.21006	0.275084	-5.82091	5.85297e-09	3.13021e-06	yes
ENSMUSG00000021596	ENSMUSG00000021596	Mctp1	13:76521765-77171071	WT	AD	OK	13.9563	16.8419	No	No	1.20676	0.271139	-4.36833	1.25203e-05	0.0026612	yes
ENSMUSG00000019790	ENSMUSG00000019790	Stxbp5	10:9475344-9620877	WT	AD	OK	24.0763	29.0265	No	No	1.2056	0.269755	-4.76837	1.85721e-06	0.000540189	yes
ENSMUSG00000032249	ENSMUSG00000032249	Anp32a	9:62189099-62226619	WT	AD	OK	186.136	224.197	No	No	1.20448	0.268406	-9.08245	0	0	yes
ENSMUSG00000038619	ENSMUSG00000038619	Ensa	3:95428901-95436024	WT	AD	OK	164.494	197.391	No	No	1.19999	0.263021	-3.64093	0.000271657	0.0333615	yes
ENSMUSG00000045038	ENSMUSG00000045038	Prkce	17:86567124-87057259	WT	AD	OK	80.0483	95.4144	No	No	1.19196	0.253336	-4.94836	7.48406e-07	0.000238612	yes
ENSMUSG00000051951	ENSMUSG00000051951	Xkr4	1:3195981-3661579	WT	AD	OK	10.2991	12.2377	No	No	1.18823	0.248809	-3.51996	0.000431615	0.0474658	yes
ENSMUSG00000027849	ENSMUSG00000027849	Syt6	3:103379153-103449946	WT	AD	OK	11.5276	13.6538	No	No	1.18444	0.244211	-6.12648	8.98464e-10	6.06956e-07	yes
ENSMUSG00000022205	ENSMUSG00000022205	Sub1	15:11911093-11926738	WT	AD	OK	98.4351	116.298	No	No	1.18147	0.240581	-3.53839	0.000402579	0.045097	yes
ENSMUSG00000025986	ENSMUSG00000025986	Slc39a10	1:46864388-46910891	WT	AD	OK	53.9885	63.7452	No	No	1.18072	0.239664	-4.63278	3.60782e-06	0.000949429	yes
ENSMUSG00000031099	ENSMUSG00000031099	Smarca1	X:45162546-45246151	WT	AD	OK	9.20979	10.8529	Yes	No	1.17841	0.236838	-4.14688	3.37035e-05	0.00629931	yes
ENSMUSG00000033060	ENSMUSG00000033060	Lmo7	14:102129173-102333927	WT	AD	OK	20.9636	24.6768	No	No	1.17713	0.235269	-5.43606	5.44702e-08	2.37648e-05	yes
ENSMUSG00000040363	ENSMUSG00000040363	Bcor	X:11613865-11737481	WT	AD	OK	6.63173	7.80558	Yes	Yes	1.177	0.23512	-3.93348	8.37257e-05	0.0138809	yes
ENSMUSG00000045573	ENSMUSG00000045573	Penk	4:4060677-4115850	WT	AD	OK	255.729	300.746	No	No	1.17604	0.233933	-5.91842	3.2505e-09	1.95947e-06	yes
ENSMUSG00000026463	ENSMUSG00000026463	Atp2b4	1:135599254-135697618	WT	AD	OK	43.331	50.9088	No	No	1.17488	0.232513	-4.55509	5.23644e-06	0.0013085	yes
ENSMUSG00000052305	ENSMUSG00000052305	Hbb-b2	7:110975047-110976610	WT	AD	OK	151.611	177.652	No	No	1.17176	0.228682	-5.96359	2.46756e-09	1.57345e-06	yes
ENSMUSG00000027692	ENSMUSG00000027692	Tnik	3:28162135-28574757	WT	AD	OK	45.8403	53.6697	No	No	1.1708	0.22749	-4.53824	5.67253e-06	0.00136383	yes
ENSMUSG00000016382	ENSMUSG00000016382	Pls3	X:73030992-73120521	WT	AD	OK	59.9998	70.1378	No	No	1.16897	0.225234	-4.40149	1.0751e-05	0.00237654	yes
ENSMUSG00000039913	ENSMUSG00000039913	Pak7	2:135906839-136213703	WT	AD	OK	14.632	17.0349	No	No	1.16423	0.219373	-5.28137	1.28221e-07	5.18481e-05	yes
ENSMUSG00000022044	ENSMUSG00000022044	Stmn4	14:66963132-66980517	WT	AD	OK	247.432	287.318	No	No	1.1612	0.215617	-4.44213	8.90711e-06	0.00202289	yes
ENSMUSG00000049044	ENSMUSG00000049044	Rapgef4	2:71819296-72095531	WT	AD	OK	197.907	229.662	No	No	1.16046	0.214695	-4.31319	1.60914e-05	0.0033083	yes
ENSMUSG00000030557	ENSMUSG00000030557	Mef2a	7:74376048-74517744	WT	AD	OK	46.1234	53.4648	No	No	1.15917	0.213089	-3.70497	0.000211418	0.0280408	yes
ENSMUSG00000034813	ENSMUSG00000034813	Grip1	10:118866422-119550043	WT	AD	OK	6.17662	7.15623	Yes	Yes	1.1586	0.212382	-4.0827	4.45148e-05	0.00811001	yes
ENSMUSG00000021196	ENSMUSG00000021196	Pfkp	13:6547408-6648023	WT	AD	OK	140.422	160.952	No	No	1.1462	0.196858	-6.19423	5.85691e-10	4.22182e-07	yes
ENSMUSG00000015968	ENSMUSG00000015968	Cacna1d	14:30822208-31340241	WT	AD	OK	8.54053	9.7769	Yes	Yes	1.14477	0.195052	-3.62905	0.000284468	0.0339761	yes
ENSMUSG00000053110	ENSMUSG00000053110	Yap1	9:7931998-8004594	WT	AD	OK	5.63148	6.43143	Yes	Yes	1.14205	0.191625	-3.7286	0.000192543	0.0263816	yes
ENSMUSG00000058589	ENSMUSG00000058589	Anks1b	10:90039801-90434736	WT	AD	OK	93.724	106.3	No	No	1.13419	0.181657	-5.01524	5.29662e-07	0.000175625	yes
ENSMUSG00000019907	ENSMUSG00000019907	Ppp1r12a	10:107599248-107714631	WT	AD	OK	28.1997	31.9486	No	No	1.13294	0.180073	-4.46712	7.92781e-06	0.00182549	yes
ENSMUSG00000026527	ENSMUSG00000026527	Rgs7	1:176989347-177421261	WT	AD	OK	48.9297	55.0103	No	No	1.12427	0.168991	-4.30713	1.65387e-05	0.00334264	yes
ENSMUSG00000037270	ENSMUSG00000037270	4932438A13Rik	3:36762042-36958957	WT	AD	OK	22.1051	24.8349	No	No	1.12349	0.167992	-4.74762	2.05821e-06	0.00058833	yes
ENSMUSG00000068882	ENSMUSG00000068882	Ssb	2:69699618-69723672	WT	AD	OK	91.3987	102.515	No	No	1.12163	0.165595	-3.5779	0.000346372	0.0398784	yes
ENSMUSG00000063142	ENSMUSG00000063142	Kcnma1	14:24117982-24622525	WT	AD	OK	22.125	24.7817	No	No	1.12008	0.163598	-3.74075	0.00018347	0.025348	yes
ENSMUSG00000035949	ENSMUSG00000035949	Fbxw2	2:34660033-34681831	WT	AD	OK	39.633	44.3798	No	No	1.11977	0.163202	-3.51953	0.000432314	0.0474658	yes
ENSMUSG00000026836	ENSMUSG00000026836	Acvr1	2:58241054-58419568	WT	AD	OK	10.9208	12.2153	No	No	1.11854	0.161611	-3.64853	0.000263743	0.0331007	yes
ENSMUSG00000063358	ENSMUSG00000063358	Mapk1	16:16983474-17047546	WT	AD	OK	136.393	152.112	No	No	1.11525	0.15737	-4.38113	1.18066e-05	0.00257166	yes
ENSMUSG00000052889	ENSMUSG00000052889	Prkcb	7:129432264-129777916	WT	AD	OK	184.284	205.439	No	No	1.11479	0.156774	-3.71676	0.00020179	0.0269797	yes
ENSMUSG00000052516	ENSMUSG00000052516	Robo2	16:73892550-74412070	WT	AD	OK	24.5361	27.3095	No	No	1.11303	0.154497	-3.86008	0.000113349	0.0174589	yes
ENSMUSG00000028525	ENSMUSG00000028525	Pde4b	4:101760147-102279864	WT	AD	OK	40.5795	45.1624	No	No	1.11294	0.15437	-6.75132	1.46505e-11	1.21445e-08	yes
ENSMUSG00000026782	ENSMUSG00000026782	Abi2	1:60466577-60537999	WT	AD	OK	30.1614	33.5023	No	No	1.11077	0.151556	-3.68901	0.000225129	0.0293891	yes
ENSMUSG00000046341	ENSMUSG00000046341	RP23-222K9.2	4:69586348-69587191	WT	AD	OK	528.996	586.098	No	No	1.10794	0.147886	-4.30453	1.67344e-05	0.00334264	yes
ENSMUSG00000027620	ENSMUSG00000027620	Rbm39	2:155972974-156005974	WT	AD	OK	135.501	148.121	No	No	1.09313	0.128467	-3.9043	9.44982e-05	0.0153597	yes
ENSMUSG00000036819	ENSMUSG00000036819	Jmjd4	11:59220635-59272069	WT	AD	OK	8.27692	9.04284	Yes	Yes	1.09254	0.127681	-3.59917	0.000319234	0.0375361	yes
ENSMUSG00000020580	ENSMUSG00000020580	Rock2	12:16901783-16995080	WT	AD	OK	45.3964	49.4946	No	No	1.09028	0.124693	-5.6344	1.75665e-08	8.4868e-06	yes
ENSMUSG00000035437	ENSMUSG00000035437	Rabgap1	2:37298798-37559379	WT	AD	OK	30.3749	33.1069	No	No	1.08994	0.124253	-4.53811	5.67611e-06	0.00136383	yes
ENSMUSG00000020849	ENSMUSG00000020849	Ywhae	11:75546370-75579347	WT	AD	OK	572.861	620.585	No	No	1.08331	0.115444	-5.91547	3.30932e-09	1.95947e-06	yes
ENSMUSG00000034593	ENSMUSG00000034593	Myo5a	9:74918821-75071495	WT	AD	OK	92.4863	100.136	No	No	1.08271	0.114652	-3.88376	0.000102852	0.0160867	yes
ENSMUSG00000026028	ENSMUSG00000026028	Trak2	1:58957293-59030274	WT	AD	OK	48.3994	51.7917	No	No	1.07009	0.0977315	-3.95656	7.60359e-05	0.0127333	yes
ENSMUSG00000003279	ENSMUSG00000003279	Dlgap1	17:70318412-71170753	WT	AD	OK	124.834	132.609	No	No	1.06228	0.0871699	-4.31221	1.61634e-05	0.0033083	yes
ENSMUSG00000024109	ENSMUSG00000024109	Nrxn1	17:90435913-91492337	WT	AD	OK	58.6185	61.6954	No	No	1.05249	0.0738067	-3.89565	9.7936e-05	0.0157151	yes
ENSMUSG00000019986	ENSMUSG00000019986	Ahi1	10:20672464-20800234	WT	AD	OK	74.8727	69.9088	No	No	-1.07101	-0.0989655	3.85224	0.000117044	0.017563	yes
ENSMUSG00000015094	ENSMUSG00000015094	Npdc1	2:25251393-25265014	WT	AD	OK	152.015	139.831	No	No	-1.08713	-0.120521	3.62869	0.000284859	0.0339761	yes
ENSMUSG00000041351	ENSMUSG00000041351	Rap1gap	4:137220640-137285782	WT	AD	OK	179.073	164.332	No	No	-1.0897	-0.12393	3.89344	9.88331e-05	0.0157151	yes
ENSMUSG00000051343	ENSMUSG00000051343	Rab11fip5	6:85284956-85324628	WT	AD	OK	24.3215	22.1859	No	No	-1.09626	-0.132592	5.02932	4.92213e-07	0.000166539	yes
ENSMUSG00000024862	ENSMUSG00000024862	Klc2	19:5107745-5119300	WT	AD	OK	152.254	138.522	No	No	-1.09913	-0.136365	3.61151	0.000304419	0.0360497	yes
ENSMUSG00000034135	ENSMUSG00000034135	Sik3	9:45820902-46032277	WT	AD	OK	54.7439	49.7538	No	No	-1.1003	-0.137891	6.34551	2.21691e-10	1.67065e-07	yes
ENSMUSG00000013858	ENSMUSG00000013858	ORF61	10:79433459-79447075	WT	AD	OK	59.7229	54.2335	No	No	-1.10122	-0.1391	5.72757	1.0188e-08	5.27832e-06	yes
ENSMUSG00000043323	ENSMUSG00000043323	Fbrsl1	5:110790772-110877522	WT	AD	OK	17.113	15.505	No	No	-1.10371	-0.142357	3.92125	8.80904e-05	0.0144599	yes
ENSMUSG00000027546	ENSMUSG00000027546	Atp9a	2:168459937-168567909	WT	AD	OK	154.204	139.643	No	No	-1.10427	-0.143096	4.72834	2.26365e-06	0.000625483	yes
ENSMUSG00000003814	ENSMUSG00000003814	Calr	8:87365748-87370833	WT	AD	OK	253.406	228.232	No	No	-1.1103	-0.150953	4.06971	4.70723e-05	0.00848273	yes
ENSMUSG00000021144	ENSMUSG00000021144	Mta1	12:114336488-114375417	WT	AD	OK	30.7348	27.6632	No	No	-1.11104	-0.151906	4.99069	6.01644e-07	0.000195581	yes
ENSMUSG00000019647	ENSMUSG00000019647	Sema6a	18:47395251-47528524	WT	AD	OK	9.5614	8.54176	Yes	Yes	-1.11937	-0.162688	3.65976	0.00025245	0.0319494	yes
ENSMUSG00000024940	ENSMUSG00000024940	Ltbp3	19:5740903-5771401	WT	AD	OK	13.0579	11.5969	No	No	-1.12598	-0.171179	3.75543	0.000173042	0.0243125	yes
ENSMUSG00000034793	ENSMUSG00000034793	G6pc3	11:102050933-102055395	WT	AD	OK	30.1313	26.5958	No	No	-1.13293	-0.180061	4.04747	5.17743e-05	0.00913155	yes
ENSMUSG00000026179	ENSMUSG00000026179	Pnkd	1:74331503-74400268	WT	AD	OK	101.115	88.717	No	No	-1.13975	-0.188721	3.63204	0.000281185	0.0339761	yes
ENSMUSG00000057342	ENSMUSG00000057342	Sphk2	7:52960457-52976204	WT	AD	OK	10.9832	9.51859	No	Yes	-1.15386	-0.206473	3.74156	0.000182883	0.025348	yes
ENSMUSG00000008855	ENSMUSG00000008855	Hdac5	11:102055745-102091480	WT	AD	OK	70.011	60.5692	No	No	-1.15588	-0.208996	5.20031	1.98962e-07	7.55403e-05	yes
ENSMUSG00000053024	ENSMUSG00000053024	Cntn2	1:134406001-134439517	WT	AD	OK	39.7308	34.2712	No	No	-1.15931	-0.213261	5.07117	3.95374e-07	0.000139466	yes
ENSMUSG00000036634	ENSMUSG00000036634	Mag	7:31684201-31699851	WT	AD	OK	101.632	87.6501	No	No	-1.15952	-0.213531	4.22709	2.3673e-05	0.00461735	yes
ENSMUSG00000022353	ENSMUSG00000022353	Mtss1	15:58774802-58913544	WT	AD	OK	23.0385	19.7451	No	No	-1.1668	-0.222555	3.97084	7.16191e-05	0.012116	yes
ENSMUSG00000042831	ENSMUSG00000042831	Alkbh6	7:31093735-31099323	WT	AD	OK	37.5893	32.1974	No	No	-1.16746	-0.223378	3.58756	0.000333785	0.038698	yes
ENSMUSG00000045333	ENSMUSG00000045333	Zfp423	8:90185706-90483470	WT	AD	OK	7.37959	6.27659	Yes	Yes	-1.17573	-0.233559	4.69202	2.70516e-06	0.000735227	yes
ENSMUSG00000024299	ENSMUSG00000024299	Adamts10	17:33661168-33690712	WT	AD	OK	11.7416	9.98332	No	Yes	-1.17612	-0.234038	3.72018	0.000199078	0.0268334	yes
ENSMUSG00000047907	ENSMUSG00000047907	Tshz2	2:169458670-169897316	WT	AD	OK	18.9235	15.9928	No	No	-1.18325	-0.24276	6.76773	1.3082e-11	1.14151e-08	yes
ENSMUSG00000004630	ENSMUSG00000004630	Pcp2	8:3621574-3625545	WT	AD	OK	130.334	109.69	No	No	-1.18821	-0.248784	5.83057	5.52384e-09	3.05266e-06	yes
ENSMUSG00000050357	ENSMUSG00000050357	Rltpr	8:108214805-108224984	WT	AD	OK	24.0749	20.2496	No	No	-1.18891	-0.249635	5.29081	1.21774e-07	5.04724e-05	yes
ENSMUSG00000030513	ENSMUSG00000030513	Pcsk6	7:73007098-73195220	WT	AD	OK	11.4743	9.60151	No	Yes	-1.19505	-0.257067	6.85093	7.33702e-12	6.7578e-09	yes
ENSMUSG00000030739	ENSMUSG00000030739	Myh14	7:51861172-51926213	WT	AD	OK	14.5033	11.9778	No	No	-1.21085	-0.276025	4.06592	4.78441e-05	0.00852911	yes
ENSMUSG00000061524	ENSMUSG00000061524	Zic2	14:122874633-122879550	WT	AD	OK	29.8731	24.5961	No	No	-1.21455	-0.280421	4.11614	3.85264e-05	0.00709699	yes
ENSMUSG00000026864	ENSMUSG00000026864	Hspa5	2:34627489-34632051	WT	AD	OK	114.506	93.7899	No	No	-1.22087	-0.287913	4.48535	7.27927e-06	0.00169976	yes
ENSMUSG00000031385	ENSMUSG00000031385	Plxnb3	X:71002428-71017853	WT	AD	OK	8.64943	7.06666	Yes	Yes	-1.22398	-0.291576	8.14092	4.44089e-16	7.36256e-13	yes
ENSMUSG00000057315	ENSMUSG00000057315	Arhgap24	5:102910409-103326848	WT	AD	OK	6.40747	5.1072	Yes	Yes	-1.2546	-0.327223	3.98281	6.81062e-05	0.0116405	yes
ENSMUSG00000020788	ENSMUSG00000020788	Atp2a3	11:72774670-72806546	WT	AD	OK	15.7306	12.5332	No	No	-1.25512	-0.327821	5.23649	1.63658e-07	6.46022e-05	yes
ENSMUSG00000020396	ENSMUSG00000020396	Nefh	11:4838756-4848067	WT	AD	OK	69.5715	55.2799	No	No	-1.25853	-0.331742	5.34748	8.91886e-08	3.79143e-05	yes
ENSMUSG00000032368	ENSMUSG00000032368	Zic1	9:91252895-91260648	WT	AD	OK	46.9081	37.1416	No	No	-1.26295	-0.336801	8.77531	0	0	yes
ENSMUSG00000010476	ENSMUSG00000010476	Ebf3	7:144385403-144506128	WT	AD	OK	3.42263	2.63825	Yes	Yes	-1.29731	-0.375524	4.50976	6.49003e-06	0.00153712	yes
ENSMUSG00000082286	ENSMUSG00000082286	Pisd-ps1	11:3025788-3031007	WT	AD	OK	180.935	139.252	No	No	-1.29933	-0.377768	11.2848	0	0	yes
ENSMUSG00000061808	ENSMUSG00000061808	Ttr	18:20823913-20832383	WT	AD	OK	1264.32	954.565	No	No	-1.3245	-0.405445	3.67502	0.000237834	0.0305796	yes
ENSMUSG00000035585	ENSMUSG00000035585	Tsen34	7:3629391-3652625	WT	AD	OK	32.5282	24.5015	No	No	-1.3276	-0.40882	3.56115	0.000369238	0.0416436	yes
ENSMUSG00000038418	ENSMUSG00000038418	Egr1	18:35020860-35024638	WT	AD	OK	75.6457	56.9309	No	No	-1.32873	-0.410047	3.85495	0.000115752	0.017563	yes
ENSMUSG00000001506	ENSMUSG00000001506	Col1a1	11:94797537-94814356	WT	AD	OK	2.90679	2.09607	Yes	Yes	-1.38678	-0.471737	4.14612	3.38162e-05	0.00629931	yes
ENSMUSG00000047507	ENSMUSG00000047507	Baiap3	17:25377148-25389080	WT	AD	OK	14.6908	9.66493	No	Yes	-1.52001	-0.604081	4.65639	3.21797e-06	0.000860496	yes
ENSMUSG00000072812	ENSMUSG00000072812	Ahnak2	12:114010404-114040868	WT	AD	OK	2.73321	1.76368	Yes	Yes	-1.54972	-0.632005	3.63132	0.000281978	0.0339761	yes
ENSMUSG00000018339	ENSMUSG00000018339	Gpx3	11:54715954-54723879	WT	AD	OK	13.8917	8.85903	No	Yes	-1.56808	-0.649003	3.7849	0.000153772	0.0217987	yes
ENSMUSG00000040856	ENSMUSG00000040856	Dlk1	12:110691058-110698901	WT	AD	OK	13.2918	8.04937	No	Yes	-1.65129	-0.723594	5.71873	1.0732e-08	5.39171e-06	yes
ENSMUSG00000023945	ENSMUSG00000023945	Slc5a7	17:54412918-54438242	WT	AD	OK	3.05164	1.77008	Yes	Yes	-1.72401	-0.785766	6.65478	2.83729e-11	2.23997e-08	yes
ENSMUSG00000000263	ENSMUSG00000000263	Glra1	11:55327739-55421700	WT	AD	OK	7.52728	4.34685	Yes	Yes	-1.73166	-0.792159	5.63099	1.79181e-08	8.4868e-06	yes
ENSMUSG00000001504	ENSMUSG00000001504	Irx2	13:72766267-72771644	WT	AD	OK	3.67663	2.11929	Yes	Yes	-1.73483	-0.794798	3.85926	0.000113732	0.0174589	yes
ENSMUSG00000023064	ENSMUSG00000023064	Sncg	14:35183459-35187975	WT	AD	OK	28.5724	15.5692	No	No	-1.83518	-0.875925	4.89476	9.84252e-07	0.000302184	yes
ENSMUSG00000054667	ENSMUSG00000054667	Irs4	X:138145540-138160706	WT	AD	OK	1.19743	0.610376	Yes	Yes	-1.96179	-0.972168	3.84014	0.000122964	0.018202	yes
ENSMUSG00000021647	ENSMUSG00000021647	Cartpt	13:100668438-100670638	WT	AD	OK	7.87622	3.72029	Yes	Yes	-2.1171	-1.08209	3.82855	0.0001289	0.0189117	yes
ENSMUSG00000023484	ENSMUSG00000023484	Prph	15:98885611-98889399	WT	AD	OK	3.01671	1.42405	Yes	Yes	-2.11839	-1.08297	3.64331	0.000269153	0.0333006	yes
ENSMUSG00000039728	ENSMUSG00000039728	Slc6a5	7:57166138-57219226	WT	AD	OK	7.35495	3.36341	Yes	Yes	-2.18675	-1.12879	7.67721	1.62093e-14	2.06718e-11	yes
ENSMUSG00000027301	ENSMUSG00000027301	Oxt	2:130401698-130402790	WT	AD	OK	11.4195	4.06351	No	Yes	-2.81025	-1.4907	4.56178	5.07226e-06	0.00129374	yes
ENSMUSG00000038253	ENSMUSG00000038253	Hoxa5	6:52115672-52171853	WT	AD	OK	1.43359	0.411674	Yes	Yes	-3.48235	-1.80006	3.98723	6.68503e-05	0.0115449	yes
ENSMUSG00000038700	ENSMUSG00000038700	Hoxb5	11:96152337-96168224	WT	AD	OK	2.38998	0.601492	Yes	Yes	-3.97342	-1.99038	5.13769	2.78133e-07	0.000100243	yes
ENSMUSG00000058626	ENSMUSG00000058626	Capn11	17:45767152-45835444	WT	AD	OK	0.984505	0.195767	Yes	Yes	-5.02896	-2.33026	4.74238	2.11218e-06	0.000593522	yes
ENSMUSG00000006764	ENSMUSG00000006764	Tph2	10:114515696-114622078	WT	AD	OK	3.18468	0.571151	Yes	Yes	-5.57592	-2.47921	7.57284	3.64153e-14	4.31235e-11	yes
ENSMUSG00000028298	ENSMUSG00000028298	Cga	4:34841027-34858730	WT	AD	OK	7.94312	0.294131	Yes	Yes	-27.0055	-4.75518	4.42992	9.42682e-06	0.00211199	yes
ENSMUSG00000020660	ENSMUSG00000020660	Pomc	12:3954950-3960642	WT	AD	OK	39.0857	0.878838	No	Yes	-44.4743	-5.4749	14.3984	0	0	yes
ENSMUSG00000020713	ENSMUSG00000020713	Gh	11:106161584-106163179	WT	AD	OK	139.743	1.01584	No	Yes	-137.563	-7.10395	17.6476	0	0	yes
