# Supplementary material for: Clustering of transcriptional profiles identifies changes to insulin signaling as an early event in a mouse model of Alzheimer’s disease
Source: BMC Genomics. 2013 Nov 25;14:831. doi: 10.1186/1471-2164-14-831 (PMC3907022; doi:10.1186/1471-2164-14-831)
Supplement: Additional file 3: Table S3 — Differentially expressed genes comparing Stage 1 with Stage 2 samples. [file 1471-2164-14-831-S3.xlsx]

## Sheet: 5 months stage 2 vs stage 1
Supplemental table 3
test_id	gene_id	gene	Fold change	locus	sample_1	sample_2	status	value_1	value_2	log2(fold_change)	test_stat	p_value	q_value	significant
ENSMUSG00000029272	ENSMUSG00000029272	Sult1e1	-	5:88004994-88020619	5mosyoung	5mosold	OK	0.826995	0	-1.79769e+308	-1.79769e+308	0.000259775	0.0255806	yes
ENSMUSG00000089739	ENSMUSG00000089739	RP23-118A2.10	-	2:167378813-167515887	5mosyoung	5mosold	OK	5.04638	0	-1.79769e+308	-1.79769e+308	1.61092e-07	7.70649e-05	yes
ENSMUSG00000084235	ENSMUSG00000084235	AC121548.2	1.73868	5:21992302-22056247	5mosyoung	5mosold	OK	91.4157	158.942	0.797989	-3.96714	7.27392e-05	0.0096002	yes
ENSMUSG00000036305	ENSMUSG00000036305	AC123870.1	1.73709	15:102465412-102465771	5mosyoung	5mosold	OK	353.614	614.258	0.796669	-3.69432	0.000220476	0.0221903	yes
ENSMUSG00000079734	ENSMUSG00000079734	Tmem181b-ps	1.71205	17:6437673-6448893	5mosyoung	5mosold	OK	8.70396	14.9016	0.775721	-3.90188	9.5449e-05	0.0113164	yes
ENSMUSG00000058600	ENSMUSG00000058600	Rpl30	1.70299	15:34370259-34373395	5mosyoung	5mosold	OK	22.5012	38.3193	0.768072	-5.0303	4.89705e-07	0.000183983	yes
ENSMUSG00000027835	ENSMUSG00000027835	Pdcd10	1.66919	3:75320411-75360778	5mosyoung	5mosold	OK	8.35586	13.9475	0.739151	-3.55157	0.000382939	0.032867	yes
ENSMUSG00000044681	ENSMUSG00000044681	Cnpy1	1.65935	5:28527358-28572332	5mosyoung	5mosold	OK	17.2019	28.5439	0.730616	-4.8	1.58664e-06	0.000454822	yes
ENSMUSG00000037894	ENSMUSG00000037894	H2afz	1.63832	3:137527450-137529884	5mosyoung	5mosold	OK	22.6252	37.0674	0.712221	-3.77019	0.000163126	0.0175548	yes
ENSMUSG00000030042	ENSMUSG00000030042	Pole4	1.53897	6:82568985-82655359	5mosyoung	5mosold	OK	16.5605	25.4861	0.621962	-5.65524	1.55627e-08	9.07176e-06	yes
ENSMUSG00000038174	ENSMUSG00000038174	Fam126b	1.41389	1:58561991-58643167	5mosyoung	5mosold	OK	15.9697	22.5794	0.499668	-3.58057	0.000342844	0.0303569	yes
ENSMUSG00000022797	ENSMUSG00000022797	Tfrc	1.39037	16:32609005-32632880	5mosyoung	5mosold	OK	27.0153	37.5613	0.475472	-3.74635	0.000179427	0.0190166	yes
ENSMUSG00000028945	ENSMUSG00000028945	Rheb	1.37335	5:24308640-24348442	5mosyoung	5mosold	OK	69.3212	95.2021	0.457697	-4.41768	9.97645e-06	0.00181191	yes
ENSMUSG00000060923	ENSMUSG00000060923	Acyp2	1.36872	11:30405990-30549587	5mosyoung	5mosold	OK	16.544	22.6441	0.452825	-4.46541	7.99145e-06	0.00157465	yes
ENSMUSG00000066613	ENSMUSG00000066613	2310001H12Rik	1.36769	5:110265763-110478411	5mosyoung	5mosold	OK	21.0774	28.8273	0.451742	-4.91364	8.9403e-07	0.000284261	yes
ENSMUSG00000041624	ENSMUSG00000041624	Gucy1a2	1.36348	9:3532353-3897342	5mosyoung	5mosold	OK	4.43511	6.04719	0.447295	-3.98867	6.64452e-05	0.00893815	yes
ENSMUSG00000026568	ENSMUSG00000026568	Brp44	1.3634	1:167391167-167411345	5mosyoung	5mosold	OK	56.4071	76.9056	0.447212	-4.39757	1.09468e-05	0.00193856	yes
ENSMUSG00000057236	ENSMUSG00000057236	Rbbp4	1.34538	4:128964860-129012614	5mosyoung	5mosold	OK	36.054	48.5064	0.428017	-3.51734	0.00043589	0.0362402	yes
ENSMUSG00000070394	ENSMUSG00000070394	1810027O10Rik	1.33808	11:69652015-69653120	5mosyoung	5mosold	OK	55.3012	73.9977	0.420169	-4.21597	2.48705e-05	0.00390943	yes
ENSMUSG00000026103	ENSMUSG00000026103	Gls	1.31913	1:52220291-52290076	5mosyoung	5mosold	OK	110.397	145.629	0.39959	-4.2963	1.73672e-05	0.00292731	yes
ENSMUSG00000031167	ENSMUSG00000031167	Rbm3	1.31853	X:7716100-7725090	5mosyoung	5mosold	OK	27.8132	36.6725	0.39893	-6.22755	4.73776e-10	4.41875e-07	yes
ENSMUSG00000024294	ENSMUSG00000024294	Mib1	1.31826	18:10725545-10818702	5mosyoung	5mosold	OK	24.3473	32.0961	0.39864	-6.42917	1.28305e-10	1.79499e-07	yes
ENSMUSG00000025512	ENSMUSG00000025512	Chid1	1.31776	7:148661138-148725731	5mosyoung	5mosold	OK	23.3052	30.7108	0.39809	-3.92387	8.71368e-05	0.0106004	yes
ENSMUSG00000036282	ENSMUSG00000036282	Nat12	1.3062	14:49791900-49810706	5mosyoung	5mosold	OK	12.2892	16.0522	0.385372	-5.54781	2.89268e-08	1.61874e-05	yes
ENSMUSG00000026141	ENSMUSG00000026141	Col19a1	1.3033	1:24268728-24594311	5mosyoung	5mosold	OK	3.65745	4.76673	0.382164	-3.74434	0.000180871	0.0190254	yes
ENSMUSG00000027367	ENSMUSG00000027367	Stard7	1.2978	2:127095953-127124668	5mosyoung	5mosold	OK	39.0086	50.6254	0.376069	-3.73694	0.00018627	0.0194471	yes
ENSMUSG00000059249	ENSMUSG00000059249	RP23-176N13.2	1.29277	4:34433007-34433775	5mosyoung	5mosold	OK	88.296	114.146	0.370462	-3.41264	0.000643373	0.0483711	yes
ENSMUSG00000030729	ENSMUSG00000030729	Pgm2l1	1.27514	7:107375903-107427378	5mosyoung	5mosold	OK	60.83	77.5669	0.350657	-4.55049	5.35202e-06	0.0011758	yes
ENSMUSG00000036902	ENSMUSG00000036902	Neto2	1.26728	8:88160486-88224792	5mosyoung	5mosold	OK	20.5795	26.08	0.341737	-3.78026	0.000156664	0.0170207	yes
ENSMUSG00000046709	ENSMUSG00000046709	Mapk10	1.25731	5:103336966-103640353	5mosyoung	5mosold	OK	200.613	252.234	0.330346	-4.71252	2.44669e-06	0.00062235	yes
ENSMUSG00000042682	ENSMUSG00000042682	Selk	1.25614	14:30781493-30788260	5mosyoung	5mosold	OK	30.5909	38.4264	0.328997	-4.44168	8.92579e-06	0.0016883	yes
ENSMUSG00000037640	ENSMUSG00000037640	Zfp60	1.25501	7:28516407-28538721	5mosyoung	5mosold	OK	10.7645	13.5096	0.327701	-3.63738	0.000275423	0.0263915	yes
ENSMUSG00000022677	ENSMUSG00000022677	0610037P05Rik	1.25494	16:14299336-14317468	5mosyoung	5mosold	OK	27.054	33.9512	0.327618	-4.26726	1.97888e-05	0.00321913	yes
ENSMUSG00000023961	ENSMUSG00000023961	Enpp4	1.24932	17:44233256-44242758	5mosyoung	5mosold	OK	8.4404	10.5447	0.321142	-4.43942	9.02017e-06	0.0016883	yes
ENSMUSG00000031950	ENSMUSG00000031950	Gabarapl2	1.24269	8:114464602-114477512	5mosyoung	5mosold	OK	52.0475	64.6788	0.313464	-4.99167	5.98587e-07	0.000207656	yes
ENSMUSG00000028603	ENSMUSG00000028603	Scp2	1.23561	4:107687395-107817603	5mosyoung	5mosold	OK	38.8548	48.0092	0.30522	-4.52398	6.06884e-06	0.00126721	yes
ENSMUSG00000022186	ENSMUSG00000022186	Oxct1	1.23096	15:3971685-4105344	5mosyoung	5mosold	OK	142.209	175.054	0.299786	-3.55989	0.000371012	0.0320398	yes
ENSMUSG00000046785	ENSMUSG00000046785	Epm2aip1	1.23029	9:111174391-111181593	5mosyoung	5mosold	OK	44.5156	54.7672	0.298999	-4.75431	1.99122e-06	0.000557143	yes
ENSMUSG00000046230	ENSMUSG00000046230	Vps13a	1.21946	19:16691163-16855593	5mosyoung	5mosold	OK	11.1517	13.599	0.286245	-4.56752	4.93537e-06	0.00111364	yes
ENSMUSG00000020362	ENSMUSG00000020362	Cnot6	1.21785	11:49485004-49526225	5mosyoung	5mosold	OK	15.4806	18.853	0.284337	-3.87256	0.000107699	0.0126615	yes
ENSMUSG00000028410	ENSMUSG00000028410	Dnaja1	1.21599	4:40669182-40681997	5mosyoung	5mosold	OK	34.3882	41.8156	0.282129	-4.96969	6.70607e-07	0.000223376	yes
ENSMUSG00000071337	ENSMUSG00000071337	Tia1	1.20986	6:86354212-86383397	5mosyoung	5mosold	OK	51.9114	62.8055	0.274839	-5.05082	4.39913e-07	0.000170955	yes
ENSMUSG00000056004	ENSMUSG00000056004	9330182L06Rik	1.20147	5:9266117-9481825	5mosyoung	5mosold	OK	19.4966	23.4245	0.264798	-4.7992	1.59302e-06	0.000454822	yes
ENSMUSG00000038205	ENSMUSG00000038205	Prkab2	1.18946	3:97462115-97477735	5mosyoung	5mosold	OK	12.7635	15.1817	0.250308	-3.85057	0.000117845	0.0134653	yes
ENSMUSG00000020385	ENSMUSG00000020385	Clk4	1.1702	11:51067148-51095268	5mosyoung	5mosold	OK	65.5141	76.6648	0.226759	-4.07979	4.5076e-05	0.00636983	yes
ENSMUSG00000060989	ENSMUSG00000060989	RP23-425K3.1	1.16683	4:12159934-12161837	5mosyoung	5mosold	OK	39.9531	46.6184	0.222592	-3.58632	0.000335378	0.0300765	yes
ENSMUSG00000027180	ENSMUSG00000027180	Fbxo3	1.12844	2:103798142-103903397	5mosyoung	5mosold	OK	26.6553	30.079	0.174332	-4.41498	1.01021e-05	0.00181191	yes
ENSMUSG00000027624	ENSMUSG00000027624	Epb4.1l1	-1.17701	2:156246644-156368950	5mosyoung	5mosold	OK	221.185	187.921	-0.235131	5.16581	2.39404e-07	0.000101493	yes
ENSMUSG00000027525	ENSMUSG00000027525	Phactr3	-1.19967	2:177853679-178073197	5mosyoung	5mosold	OK	60.7131	50.608	-0.262642	3.52865	0.00041768	0.0352009	yes
ENSMUSG00000053477	ENSMUSG00000053477	Tcf4	-1.20433	18:69503799-69847579	5mosyoung	5mosold	OK	76.8086	63.7772	-0.268226	4.60578	4.10928e-06	0.000958147	yes
ENSMUSG00000007659	ENSMUSG00000007659	Bcl2l1	-1.2133	2:152593051-152657464	5mosyoung	5mosold	OK	61.433	50.6329	-0.278938	4.89124	1.00205e-06	0.000311526	yes
ENSMUSG00000020882	ENSMUSG00000020882	Cacnb1	-1.22368	11:97862821-97891806	5mosyoung	5mosold	OK	44.1823	36.1063	-0.291221	4.22392	2.40091e-05	0.00381691	yes
ENSMUSG00000037989	ENSMUSG00000037989	Wnk2	-1.2258	13:49131671-49243383	5mosyoung	5mosold	OK	39.7785	32.4511	-0.293723	3.56734	0.000360619	0.0315317	yes
ENSMUSG00000058835	ENSMUSG00000058835	Abi1	-1.23631	2:22750840-22895761	5mosyoung	5mosold	OK	70.7029	57.1887	-0.306038	4.49703	6.891e-06	0.00140375	yes
ENSMUSG00000028882	ENSMUSG00000028882	Ppp1r8	-1.24062	4:132382843-132399084	5mosyoung	5mosold	OK	24.5082	19.7548	-0.311057	3.95848	7.54297e-05	0.00977094	yes
ENSMUSG00000029518	ENSMUSG00000029518	Rab35	-1.2462	5:116081937-116097745	5mosyoung	5mosold	OK	49.6086	39.8079	-0.317535	4.13871	3.49263e-05	0.00517593	yes
ENSMUSG00000029462	ENSMUSG00000029462	Vps29	-1.24944	5:122804377-122832911	5mosyoung	5mosold	OK	113.129	90.5437	-0.321283	5.2347	1.65257e-07	7.70649e-05	yes
ENSMUSG00000046671	ENSMUSG00000046671	Fam54b	-1.25549	4:134081464-134091302	5mosyoung	5mosold	OK	48.6064	38.7152	-0.328246	3.6175	0.000297468	0.0281188	yes
ENSMUSG00000055762	ENSMUSG00000055762	Eef1d	-1.26094	15:75725225-75739986	5mosyoung	5mosold	OK	67.053	53.1769	-0.334504	4.18165	2.89399e-05	0.00444911	yes
ENSMUSG00000023353	ENSMUSG00000023353	Agap3	-1.26989	5:23957994-24007865	5mosyoung	5mosold	OK	108.003	85.0492	-0.344699	3.51619	0.000437783	0.0362402	yes
ENSMUSG00000037706	ENSMUSG00000037706	Cd81	-1.27	7:150207688-150253839	5mosyoung	5mosold	OK	307.303	241.971	-0.344829	4.4821	7.39106e-06	0.00147716	yes
ENSMUSG00000013921	ENSMUSG00000013921	Clip3	-1.27388	7:31076690-31093386	5mosyoung	5mosold	OK	453.304	355.846	-0.349225	6.11783	9.48602e-10	8.29434e-07	yes
ENSMUSG00000060240	ENSMUSG00000060240	Cend1	-1.27708	7:148612344-148615390	5mosyoung	5mosold	OK	188.071	147.266	-0.352851	4.17698	2.95405e-05	0.00449208	yes
ENSMUSG00000035969	ENSMUSG00000035969	Rusc2	-1.27881	4:43394850-43442007	5mosyoung	5mosold	OK	56.1751	43.9276	-0.354804	3.96115	7.45886e-05	0.00975229	yes
ENSMUSG00000042605	ENSMUSG00000042605	Atxn2	-1.28697	5:122161345-122286868	5mosyoung	5mosold	OK	104.333	81.0682	-0.363983	3.72906	0.000192198	0.0199174	yes
ENSMUSG00000006024	ENSMUSG00000006024	Napa	-1.28728	7:16683806-16703324	5mosyoung	5mosold	OK	216.673	168.318	-0.364329	5.7939	6.87701e-09	4.37315e-06	yes
ENSMUSG00000029625	ENSMUSG00000029625	Cpsf4	-1.28892	5:145928081-145942910	5mosyoung	5mosold	OK	12.9485	10.046	-0.366163	3.44564	0.000569709	0.044984	yes
ENSMUSG00000022540	ENSMUSG00000022540	Rogdi	-1.29393	16:5008822-5013610	5mosyoung	5mosold	OK	114.857	88.7659	-0.371763	4.24821	2.15482e-05	0.00346504	yes
ENSMUSG00000022841	ENSMUSG00000022841	Ap2m1	-1.297	16:20535550-20544982	5mosyoung	5mosold	OK	118.251	91.1726	-0.375181	4.49603	6.92343e-06	0.00140375	yes
ENSMUSG00000002102	ENSMUSG00000002102	Psmc3	-1.30751	2:90894165-90910574	5mosyoung	5mosold	OK	126.323	96.6135	-0.386819	3.69519	0.000219725	0.0221903	yes
ENSMUSG00000028906	ENSMUSG00000028906	Epb4.1	-1.30855	4:131479327-131632907	5mosyoung	5mosold	OK	31.6276	24.17	-0.387966	6.37287	1.85518e-10	2.35946e-07	yes
ENSMUSG00000034681	ENSMUSG00000034681	Rnps1	-1.31094	17:24551619-24562840	5mosyoung	5mosold	OK	65.1111	49.6676	-0.390599	3.53585	0.000406462	0.034463	yes
ENSMUSG00000058441	ENSMUSG00000058441	Panx2	-1.31372	15:88890163-88906282	5mosyoung	5mosold	OK	61.5409	46.8447	-0.39366	5.34548	9.01763e-08	4.85218e-05	yes
ENSMUSG00000028426	ENSMUSG00000028426	Rad23b	-1.32093	4:55362914-55405109	5mosyoung	5mosold	OK	105.067	79.5401	-0.401553	4.59268	4.37591e-06	0.00100359	yes
ENSMUSG00000038241	ENSMUSG00000038241	Cep250	-1.32276	2:155782193-155833713	5mosyoung	5mosold	OK	12.5084	9.45627	-0.403553	3.52115	0.000429684	0.0359957	yes
ENSMUSG00000037979	ENSMUSG00000037979	Ccdc92	-1.32892	5:125314787-125342794	5mosyoung	5mosold	OK	103.033	77.5317	-0.410251	3.47816	0.000504865	0.0403603	yes
ENSMUSG00000025153	ENSMUSG00000025153	Fasn	-1.32937	11:120667253-120685492	5mosyoung	5mosold	OK	71.3344	53.6601	-0.410747	3.72428	0.000195876	0.0201493	yes
ENSMUSG00000030067	ENSMUSG00000030067	Foxp1	-1.33068	6:98875331-99616791	5mosyoung	5mosold	OK	23.7921	17.8796	-0.412168	5.0136	5.3422e-07	0.000191634	yes
ENSMUSG00000003437	ENSMUSG00000003437	Paf1	-1.33737	7:29177969-29184407	5mosyoung	5mosold	OK	73.5126	54.968	-0.419399	3.67591	0.000237002	0.0236833	yes
ENSMUSG00000021250	ENSMUSG00000021250	Fos	-1.34423	12:86814839-86818223	5mosyoung	5mosold	OK	32.7682	24.377	-0.426775	3.50994	0.000448214	0.0364565	yes
ENSMUSG00000060216	ENSMUSG00000060216	Arrb2	-1.34796	11:70246136-70254330	5mosyoung	5mosold	OK	48.5864	36.0444	-0.430779	4.4403	8.98337e-06	0.0016883	yes
ENSMUSG00000028479	ENSMUSG00000028479	Gne	-1.34842	4:44046946-44097049	5mosyoung	5mosold	OK	15.2208	11.2879	-0.431269	4.00065	6.3169e-05	0.00857994	yes
ENSMUSG00000047547	ENSMUSG00000047547	Cltb	-1.34986	13:54693761-54712705	5mosyoung	5mosold	OK	143.16	106.056	-0.432805	3.84583	0.000120147	0.0134653	yes
ENSMUSG00000002190	ENSMUSG00000002190	Clgn	-1.35259	8:85913765-85952451	5mosyoung	5mosold	OK	7.15902	5.29281	-0.435729	3.84689	0.000119627	0.0134653	yes
ENSMUSG00000024792	ENSMUSG00000024792	Zfpl1	-1.35856	19:6062820-6084944	5mosyoung	5mosold	OK	25.8108	18.9986	-0.442081	4.29703	1.731e-05	0.00292731	yes
ENSMUSG00000021493	ENSMUSG00000021493	Pdlim7	-1.35985	13:55597155-55615037	5mosyoung	5mosold	OK	38.8432	28.5644	-0.443446	3.6505	0.000261726	0.0255806	yes
ENSMUSG00000035545	ENSMUSG00000035545	Leng8	-1.36105	7:4088640-4101976	5mosyoung	5mosold	OK	115.707	85.0131	-0.444717	4.71917	2.36807e-06	0.000613506	yes
ENSMUSG00000003099	ENSMUSG00000003099	Ppp5c	-1.36519	7:17589988-17613273	5mosyoung	5mosold	OK	100.675	73.744	-0.449102	5.24889	1.53019e-07	7.70649e-05	yes
ENSMUSG00000035325	ENSMUSG00000035325	Sec31a	-1.36792	5:100790668-100845193	5mosyoung	5mosold	OK	37.9903	27.7723	-0.451983	4.65969	3.16686e-06	0.000763868	yes
ENSMUSG00000081684	ENSMUSG00000081684	RP23-173F3.1	-1.384	X:50251764-50252646	5mosyoung	5mosold	OK	18.9568	13.6972	-0.468841	3.49062	0.000481899	0.0389697	yes
ENSMUSG00000058317	ENSMUSG00000058317	Ube2e2	-1.38651	14:19406090-19726781	5mosyoung	5mosold	OK	75.2392	54.2651	-0.47146	6.30892	2.80986e-10	3.27583e-07	yes
ENSMUSG00000006456	ENSMUSG00000006456	Rbm14	-1.39238	19:4800924-4811603	5mosyoung	5mosold	OK	14.7056	10.5615	-0.477549	3.69444	0.000220375	0.0221903	yes
ENSMUSG00000024220	ENSMUSG00000024220	Zfp523	-1.39299	17:28314151-28342831	5mosyoung	5mosold	OK	51.48	36.9564	-0.478187	3.93552	8.30183e-05	0.0104949	yes
ENSMUSG00000028959	ENSMUSG00000028959	Fastk	-1.39342	5:23929654-23951105	5mosyoung	5mosold	OK	67.576	48.4966	-0.478626	5.02641	4.99739e-07	0.000183983	yes
ENSMUSG00000061689	ENSMUSG00000061689	Dlgap4	-1.39412	2:156439440-156590099	5mosyoung	5mosold	OK	130.854	93.8619	-0.47935	6.74756	1.50349e-11	3.00482e-08	yes
ENSMUSG00000029723	ENSMUSG00000029723	Tsc22d4	-1.39438	5:138186957-138209678	5mosyoung	5mosold	OK	105.12	75.3885	-0.479619	4.31477	1.59771e-05	0.0027595	yes
ENSMUSG00000032575	ENSMUSG00000032575	Armet	-1.39621	9:106724204-106794310	5mosyoung	5mosold	OK	66.4446	47.5891	-0.481521	4.18186	2.89138e-05	0.00444911	yes
ENSMUSG00000041423	ENSMUSG00000041423	Paqr6	-1.3974	3:88168505-88230575	5mosyoung	5mosold	OK	10.6051	7.58919	-0.482745	3.51359	0.000442101	0.0363098	yes
ENSMUSG00000030541	ENSMUSG00000030541	Idh2	-1.41196	7:87239731-87260278	5mosyoung	5mosold	OK	40.2956	28.5387	-0.497704	4.7479	2.05545e-06	0.000563837	yes
ENSMUSG00000025208	ENSMUSG00000025208	Mrpl43	-1.41199	19:45079503-45080932	5mosyoung	5mosold	OK	35.6696	25.2619	-0.497731	4.72819	2.26531e-06	0.000597957	yes
ENSMUSG00000062647	ENSMUSG00000062647	Rpl7a	-1.41518	2:26766283-26768838	5mosyoung	5mosold	OK	51.7074	36.5378	-0.500981	3.74977	0.000176996	0.0189021	yes
ENSMUSG00000029478	ENSMUSG00000029478	Ncor2	-1.41616	5:125497522-125659589	5mosyoung	5mosold	OK	62.5366	44.1593	-0.501984	5.14253	2.71067e-07	0.000111536	yes
ENSMUSG00000059291	ENSMUSG00000059291	Rpl11	-1.41799	4:135584179-135609343	5mosyoung	5mosold	OK	39.6743	27.9793	-0.503846	3.5905	0.000330046	0.0297893	yes
ENSMUSG00000003299	ENSMUSG00000003299	Mrpl4	-1.41847	9:20807180-20813279	5mosyoung	5mosold	OK	28.0418	19.769	-0.504338	3.66502	0.000247316	0.0245387	yes
ENSMUSG00000029600	ENSMUSG00000029600	1110008J03Rik	-1.42447	5:121039024-121062598	5mosyoung	5mosold	OK	19.3281	13.5686	-0.510429	3.90346	9.48259e-05	0.0113164	yes
ENSMUSG00000048163	ENSMUSG00000048163	Selplg	-1.4294	5:114268544-114280440	5mosyoung	5mosold	OK	19.3319	13.5245	-0.515409	3.94734	7.90236e-05	0.0101426	yes
ENSMUSG00000023170	ENSMUSG00000023170	Gps2	-1.4316	11:69727389-69730093	5mosyoung	5mosold	OK	26.8186	18.7333	-0.517629	3.78274	0.000155113	0.0170207	yes
ENSMUSG00000024048	ENSMUSG00000024048	2900073G15Rik	-1.4383	17:71223691-71824683	5mosyoung	5mosold	OK	26.9562	18.7417	-0.524365	3.47897	0.000503351	0.0403603	yes
ENSMUSG00000000631	ENSMUSG00000000631	Myo18a	-1.43855	11:77576782-77679482	5mosyoung	5mosold	OK	92.6295	64.3908	-0.524619	3.5935	0.000326262	0.0297893	yes
ENSMUSG00000004931	ENSMUSG00000004931	Apba3	-1.45022	10:80730931-80754012	5mosyoung	5mosold	OK	9.39061	6.47528	-0.536275	4.03407	5.48191e-05	0.00766919	yes
ENSMUSG00000016344	ENSMUSG00000016344	Ppdpf	-1.46329	2:180921951-180923476	5mosyoung	5mosold	OK	53.621	36.6442	-0.549213	3.41129	0.000646562	0.0483711	yes
ENSMUSG00000018287	ENSMUSG00000018287	Spag7	-1.46711	11:70477272-70482918	5mosyoung	5mosold	OK	45.8622	31.2602	-0.552979	5.20618	1.9277e-07	8.42768e-05	yes
ENSMUSG00000048481	ENSMUSG00000048481	Mypop	-1.47187	7:19576593-19587115	5mosyoung	5mosold	OK	28.3664	19.2723	-0.557653	3.7854	0.000153462	0.0170207	yes
ENSMUSG00000038738	ENSMUSG00000038738	Shank1	-1.47197	7:51565622-51613721	5mosyoung	5mosold	OK	89.1962	60.5963	-0.557753	7.04989	1.79057e-12	4.17501e-09	yes
ENSMUSG00000039179	ENSMUSG00000039179	Tekt5	-1.47511	16:10358040-10395583	5mosyoung	5mosold	OK	7.7945	5.28403	-0.560819	3.60993	0.000306284	0.0287578	yes
ENSMUSG00000039428	ENSMUSG00000039428	Tmem135	-1.47782	7:96288232-96552732	5mosyoung	5mosold	OK	45.0067	30.4548	-0.563471	3.9261	8.6334e-05	0.0105948	yes
ENSMUSG00000032297	ENSMUSG00000032297	Brunol6	-1.48405	9:59425723-59455099	5mosyoung	5mosold	OK	13.7257	9.24882	-0.569539	6.0552	1.40242e-09	1.03263e-06	yes
ENSMUSG00000031765	ENSMUSG00000031765	Mt1	-1.49593	8:96703140-96704225	5mosyoung	5mosold	OK	498.295	333.099	-0.581047	3.42106	0.00062378	0.0471713	yes
ENSMUSG00000071419	ENSMUSG00000071419	RP24-91B1.1	-1.49594	6:57967490-57967970	5mosyoung	5mosold	OK	291.496	194.858	-0.581056	3.61969	0.000294956	0.028071	yes
ENSMUSG00000025743	ENSMUSG00000025743	Sdc3	-1.49992	4:130348451-130382234	5mosyoung	5mosold	OK	78.679	52.4555	-0.584886	4.64726	3.36376e-06	0.000797611	yes
ENSMUSG00000032648	ENSMUSG00000032648	Pygm	-1.52301	19:6384398-6398459	5mosyoung	5mosold	OK	35.1879	23.1041	-0.60693	4.02995	5.57898e-05	0.00772772	yes
ENSMUSG00000069939	ENSMUSG00000069939	RP23-227C11.1	-1.529	11:26686595-26687814	5mosyoung	5mosold	OK	50.1919	32.8267	-0.612586	3.57276	0.000353232	0.03108	yes
ENSMUSG00000055430	ENSMUSG00000055430	Nap1l5	-1.52967	6:58781458-58870392	5mosyoung	5mosold	OK	330.232	215.884	-0.613225	3.59352	0.000326242	0.0297893	yes
ENSMUSG00000081051	ENSMUSG00000081051	AC102483.1	-1.53107	1:97395197-97395728	5mosyoung	5mosold	OK	273.892	178.889	-0.614542	3.58407	0.00033828	0.0301436	yes
ENSMUSG00000047459	ENSMUSG00000047459	Dynlrb1	-1.53143	2:155062268-155183166	5mosyoung	5mosold	OK	225.216	147.063	-0.614875	4.16111	3.16707e-05	0.00476422	yes
ENSMUSG00000025868	ENSMUSG00000025868	Higd2a	-1.53303	13:54691567-54692519	5mosyoung	5mosold	OK	111.783	72.9166	-0.616386	3.42992	0.000603762	0.0466441	yes
ENSMUSG00000078300	ENSMUSG00000078300	AC150660.1	-1.5403	15:12286808-12669679	5mosyoung	5mosold	OK	52.6789	34.2004	-0.623212	3.46651	0.000527268	0.0419118	yes
ENSMUSG00000078696	ENSMUSG00000078696	RP23-270A19.3	-1.54271	4:57383644-57384899	5mosyoung	5mosold	OK	66.4088	43.0468	-0.625469	3.54966	0.000385723	0.0329041	yes
ENSMUSG00000032532	ENSMUSG00000032532	Cck	-1.5468	9:121398942-121404780	5mosyoung	5mosold	OK	319.053	206.267	-0.629284	3.64896	0.000263303	0.0255806	yes
ENSMUSG00000078088	ENSMUSG00000078088	Gm10481	-1.54864	7:59002016-59003248	5mosyoung	5mosold	OK	66.9806	43.2512	-0.631001	3.59151	0.000328773	0.0297893	yes
ENSMUSG00000026688	ENSMUSG00000026688	Mgst3	-1.54967	1:169302096-169323972	5mosyoung	5mosold	OK	81.2499	52.4306	-0.631958	6.066	1.31135e-09	1.03263e-06	yes
ENSMUSG00000059775	ENSMUSG00000059775	AC132126.2	-1.55059	8:109960316-110081112	5mosyoung	5mosold	OK	237.347	153.069	-0.632819	3.44439	0.000572348	0.044984	yes
ENSMUSG00000040669	ENSMUSG00000040669	Phc1	-1.57437	6:122267748-122290524	5mosyoung	5mosold	OK	28.2164	17.9224	-0.654773	4.8848	1.03534e-06	0.000312094	yes
ENSMUSG00000056412	ENSMUSG00000056412	RP23-135L5.5	-1.57733	4:40722231-40722711	5mosyoung	5mosold	OK	74.8423	47.4487	-0.657486	5.22449	1.74633e-07	7.88102e-05	yes
ENSMUSG00000034868	ENSMUSG00000034868	Myl12b	-1.57792	17:71223691-71824683	5mosyoung	5mosold	OK	316.769	200.752	-0.65802	8.19757	2.22045e-16	1.5532e-12	yes
ENSMUSG00000010392	ENSMUSG00000010392	Gosr1	-1.58648	11:76540103-76577081	5mosyoung	5mosold	OK	21.2388	13.3874	-0.665827	3.42855	0.000606806	0.0466441	yes
ENSMUSG00000034891	ENSMUSG00000034891	Sncb	-1.59353	13:54860220-54867956	5mosyoung	5mosold	OK	389.706	244.556	-0.672223	6.28087	3.36676e-10	3.62315e-07	yes
ENSMUSG00000050347	ENSMUSG00000050347	AC161441.1	-1.59528	7:25647220-25647696	5mosyoung	5mosold	OK	107.298	67.2597	-0.673812	3.51256	0.000443816	0.0363098	yes
ENSMUSG00000031980	ENSMUSG00000031980	Agt	-1.59777	8:127080675-127093604	5mosyoung	5mosold	OK	41.4183	25.9226	-0.676061	3.85386	0.000116269	0.0134431	yes
ENSMUSG00000047507	ENSMUSG00000047507	Baiap3	-1.59869	17:25377148-25389080	5mosyoung	5mosold	OK	15.2864	9.56183	-0.676891	3.8617	0.0001126	0.0131273	yes
ENSMUSG00000078449	ENSMUSG00000078449	AC153368.1	-1.60093	10:45595096-45595651	5mosyoung	5mosold	OK	263.062	164.318	-0.678911	3.92917	8.52386e-05	0.010553	yes
ENSMUSG00000031848	ENSMUSG00000031848	Lsm4	-1.61478	8:73197146-73202651	5mosyoung	5mosold	OK	48.4781	30.0214	-0.691342	3.93105	8.45769e-05	0.010553	yes
ENSMUSG00000028958	ENSMUSG00000028958	Tmub1	-1.62497	5:23951275-23953672	5mosyoung	5mosold	OK	21.589	13.2858	-0.700413	3.77981	0.000156945	0.0170207	yes
ENSMUSG00000025468	ENSMUSG00000025468	Caly	-1.62791	7:147255778-147268407	5mosyoung	5mosold	OK	109.422	67.2159	-0.703024	4.08957	4.32176e-05	0.00623314	yes
ENSMUSG00000039278	ENSMUSG00000039278	Pcsk1n	-1.62992	X:7496947-7505733	5mosyoung	5mosold	OK	158.55	97.2745	-0.704802	3.9779	6.95252e-05	0.0092634	yes
ENSMUSG00000001240	ENSMUSG00000001240	Ramp2	-1.63873	11:101107341-101163600	5mosyoung	5mosold	OK	20.5417	12.5351	-0.712582	4.1139	3.89037e-05	0.0056694	yes
ENSMUSG00000015476	ENSMUSG00000015476	Prrt1	-1.63977	17:34766504-34770071	5mosyoung	5mosold	OK	79.6011	48.5439	-0.713497	4.13726	3.51475e-05	0.00517593	yes
ENSMUSG00000073423	ENSMUSG00000073423	Zfp414	-1.64968	17:33766046-33768657	5mosyoung	5mosold	OK	22.5098	13.645	-0.722188	3.42253	0.000620419	0.0471713	yes
ENSMUSG00000030432	ENSMUSG00000030432	Rpl28	-1.67126	7:4744475-4746164	5mosyoung	5mosold	OK	24.8418	14.8641	-0.740938	3.43235	0.000598372	0.0465068	yes
ENSMUSG00000083669	ENSMUSG00000083669	AC149283.3	-1.69358	7:30750236-30750584	5mosyoung	5mosold	OK	182.406	107.705	-0.760072	3.90704	9.34337e-05	0.0112684	yes
ENSMUSG00000056904	ENSMUSG00000056904	AC152825.1	-1.69584	9:90991985-90993338	5mosyoung	5mosold	OK	57.6959	34.0219	-0.762004	4.27758	1.88939e-05	0.00314674	yes
ENSMUSG00000045903	ENSMUSG00000045903	Npas4	-1.72278	19:4984354-5038654	5mosyoung	5mosold	OK	11.3672	6.5982	-0.784736	4.54618	5.46296e-06	0.0011758	yes
ENSMUSG00000001504	ENSMUSG00000001504	Irx2	-1.73871	13:72766267-72771644	5mosyoung	5mosold	OK	3.25082	1.86967	-0.798017	3.59945	0.000318891	0.029545	yes
ENSMUSG00000081824	ENSMUSG00000081824	RP23-357P12.1	-1.76515	16:42875993-43642715	5mosyoung	5mosold	OK	182.197	103.219	-0.819794	4.08202	4.46466e-05	0.00636983	yes
ENSMUSG00000080893	ENSMUSG00000080893	AC122339.3	-1.78167	5:130647667-130690212	5mosyoung	5mosold	OK	166.374	93.3806	-0.833232	4.43869	9.05093e-06	0.0016883	yes
ENSMUSG00000061390	ENSMUSG00000061390	AC111009.1	-1.79114	9:19732339-19732726	5mosyoung	5mosold	OK	63.7382	35.5852	-0.840879	3.56458	0.000364444	0.0316682	yes
ENSMUSG00000014470	ENSMUSG00000014470	Rnf166	-1.79345	8:122434259-126869624	5mosyoung	5mosold	OK	28.1596	15.7014	-0.842735	5.09692	3.45224e-07	0.000137991	yes
ENSMUSG00000079334	ENSMUSG00000079334	Nat6	-1.79352	9:107478150-107489756	5mosyoung	5mosold	OK	10.3185	5.75323	-0.842797	5.2397	1.60834e-07	7.70649e-05	yes
ENSMUSG00000078191	ENSMUSG00000078191	Gm10481	-1.80116	5:96290695-96291912	5mosyoung	5mosold	OK	156.604	86.9466	-0.848924	4.88231	1.04849e-06	0.000312094	yes
ENSMUSG00000078965	ENSMUSG00000078965	Gm10481	-1.81205	11:20234813-20236093	5mosyoung	5mosold	OK	152.444	84.1279	-0.857622	4.92921	8.25627e-07	0.000268617	yes
ENSMUSG00000071077	ENSMUSG00000071077	AC163677.1	-1.8309	17:45582829-45611893	5mosyoung	5mosold	OK	30.4454	16.6286	-0.872554	3.42658	0.000611232	0.0467276	yes
ENSMUSG00000039910	ENSMUSG00000039910	Cited2	-1.83109	10:17443031-17444750	5mosyoung	5mosold	OK	27.2614	14.8881	-0.872699	5.73466	9.77071e-09	5.94314e-06	yes
ENSMUSG00000018339	ENSMUSG00000018339	Gpx3	-1.86916	11:54715954-54723879	5mosyoung	5mosold	OK	16.1021	8.61463	-0.902388	4.3438	1.40041e-05	0.00244897	yes
ENSMUSG00000045160	ENSMUSG00000045160	Bola3	-1.87353	6:83299140-83310130	5mosyoung	5mosold	OK	46.3654	24.7476	-0.905759	4.5484	5.40543e-06	0.0011758	yes
ENSMUSG00000057990	ENSMUSG00000057990	AC120381.1	-1.92903	5:92235601-92236099	5mosyoung	5mosold	OK	27.4254	14.2171	-0.947879	3.43921	0.000583407	0.045597	yes
ENSMUSG00000024985	ENSMUSG00000024985	Tcf7l2	-1.93416	19:55816309-56008144	5mosyoung	5mosold	OK	19.6467	10.1578	-0.951706	6.05564	1.39856e-09	1.03263e-06	yes
ENSMUSG00000054667	ENSMUSG00000054667	Irs4	-1.96628	X:138145540-138160706	5mosyoung	5mosold	OK	1.60897	0.818281	-0.975471	3.64333	0.000269135	0.0259669	yes
ENSMUSG00000023064	ENSMUSG00000023064	Sncg	-1.99044	14:35183459-35187975	5mosyoung	5mosold	OK	25.6206	12.8718	-0.993085	4.41757	9.98183e-06	0.00181191	yes
ENSMUSG00000057666	ENSMUSG00000057666	Gapdh	-2.00811	6:125111870-125116485	5mosyoung	5mosold	OK	254.935	126.953	-1.00584	8.02221	1.11022e-15	5.17734e-12	yes
ENSMUSG00000083911	ENSMUSG00000083911	AC147266.4	-2.14606	8:122434259-126869624	5mosyoung	5mosold	OK	40.7074	18.9685	-1.10169	3.84549	0.000120312	0.0134653	yes
ENSMUSG00000033204	ENSMUSG00000033204	AC139023.2	-2.69512	1:74897468-74926527	5mosyoung	5mosold	OK	21.7142	8.05688	-1.43035	3.93479	8.3269e-05	0.0104949	yes
ENSMUSG00000037727	ENSMUSG00000037727	Avp	-2.85884	2:130406355-130408290	5mosyoung	5mosold	OK	17.421	6.0937	-1.51543	4.73052	2.23946e-06	0.000597957	yes
ENSMUSG00000027744	ENSMUSG00000027744	Stoml3	-2.9201	3:53292648-53312424	5mosyoung	5mosold	OK	5.23665	1.79331	-1.54602	4.52722	5.97659e-06	0.00126685	yes
ENSMUSG00000001023	ENSMUSG00000001023	S100a5	-3.12148	3:90412444-90415702	5mosyoung	5mosold	OK	49.1149	15.7345	-1.64223	5.92419	3.13845e-09	2.19534e-06	yes
ENSMUSG00000074006	ENSMUSG00000074006	Omp	-3.26692	7:105270068-105334107	5mosyoung	5mosold	OK	13.4609	4.12037	-1.70793	7.76551	8.21565e-15	2.87342e-11	yes
ENSMUSG00000033383	ENSMUSG00000033383	Rtp1	-3.97361	16:23429205-23434033	5mosyoung	5mosold	OK	0.871657	0.219362	-1.99045	3.60254	0.000315123	0.0293905	yes
ENSMUSG00000025150	ENSMUSG00000025150	Cbr2	-4.86817	11:120590802-120593428	5mosyoung	5mosold	OK	5.85944	1.20363	-2.28338	4.98848	6.08571e-07	0.000207656	yes
ENSMUSG00000054134	ENSMUSG00000054134	Umodl1	-4.98606	17:31038811-31147653	5mosyoung	5mosold	OK	0.682713	0.136925	-2.3179	4.70484	2.54068e-06	0.000623581	yes
ENSMUSG00000027301	ENSMUSG00000027301	Oxt	-5.37245	2:130401698-130402790	5mosyoung	5mosold	OK	20.2812	3.77504	-2.42558	6.58493	4.55098e-11	7.95853e-08	yes
ENSMUSG00000052974	ENSMUSG00000052974	Cyp2f2	-6.94729	7:27904927-27918679	5mosyoung	5mosold	OK	3.34135	0.480958	-2.79645	5.85299	4.82804e-09	3.2164e-06	yes
ENSMUSG00000049685	ENSMUSG00000049685	Cyp2g1	-8.94834	7:27593910-27606223	5mosyoung	5mosold	OK	6.96328	0.778164	-3.16162	7.51862	5.52891e-14	1.54699e-10	yes
ENSMUSG00000080058	ENSMUSG00000080058	Gm11175	-9.68888	8:73222847-73224514	5mosyoung	5mosold	OK	19.45	2.00746	-3.27633	4.00077	6.31355e-05	0.00857994	yes
ENSMUSG00000005547	ENSMUSG00000005547	Cyp2a5	-10.17	7:27620357-27628282	5mosyoung	5mosold	OK	13.2737	1.30517	-3.34625	8.91878	0	0	yes
ENSMUSG00000020830	ENSMUSG00000020830	Vmo1	-17.3425	11:70327017-70328118	5mosyoung	5mosold	OK	5.23493	0.301855	-4.11624	4.26967	1.95765e-05	0.00321913	yes
ENSMUSG00000068008	ENSMUSG00000068008	Rya3	-19.0391	2:153743965-153758732	5mosyoung	5mosold	OK	4.54977	0.23897	-4.25089	6.25205	4.05087e-10	4.04798e-07	yes
ENSMUSG00000038801	ENSMUSG00000038801	Scgb1c1	-24.1987	7:148031475-148032667	5mosyoung	5mosold	OK	30.6485	1.26654	-4.59686	6.54603	5.90854e-11	9.1845e-08	yes
ENSMUSG00000068009	ENSMUSG00000068009	Bpil3	-32.3847	2:153726123-153738531	5mosyoung	5mosold	OK	2.87505	0.0887777	-5.01724	4.70681	2.51622e-06	0.000623581	yes
